# Supplementary material for: The Parametric Study and Fine-Tuning of Bow-Tie Slot Antenna with Loaded Stub
Source: PLoS One. 2017 Jan 23;12(1):e0169033. doi: 10.1371/journal.pone.0169033 (PMC5256992; doi:10.1371/journal.pone.0169033)
Supplement: S1 Text — (TXT) [file pone.0169033.s003.txt]

	LSlot=28mm	LSlot=30mm	LSlot=32mm	LSlot=36mm
0.7	-0.1837923	-0.181562479	-0.182334243	-0.182537273
0.74	-0.191901766	-0.192683383	-0.193035368	-0.195136276
0.78	-0.20083143	-0.204704978	-0.20526185	-0.209379971
0.82	-0.210918626	-0.218106163	-0.219546072	-0.226043842
0.86	-0.222698811	-0.233586298	-0.236692863	-0.246291768
0.9	-0.236986775	-0.252166754	-0.257917053	-0.271874752
0.94	-0.255002428	-0.27534517	-0.285054737	-0.305444817
0.98	-0.278567405	-0.305332117	-0.320891394	-0.351055834
1.02	-0.310415564	-0.345417445	-0.369676097	-0.414968035
1.06	-0.354688716	-0.400540897	-0.437931571	-0.506940826
1.1	-0.417735715	-0.478182582	-0.535728146	-0.642286449
1.14	-0.509408464	-0.589744326	-0.678659788	-0.845022072
1.18	-0.645161791	-0.752650885	-0.89080116	-1.152330324
1.22	-0.849407953	-0.993408014	-1.208798717	-1.619739846
1.26	-1.160674188	-1.351663931	-1.686622125	-2.32401745
1.3	-1.638900999	-1.884628828	-2.398846898	-3.355890706
1.34	-2.374141463	-2.669692792	-3.437575288	-4.789153613
1.38	-3.493638365	-3.801230327	-4.896238726	-6.611781943
1.42	-5.163374747	-5.377981903	-6.83547452	-8.612960846
1.46	-7.590409138	-7.482150259	-9.222586085	-10.2923196
1.5	-11.06381818	-10.14804157	-11.79873953	-11.11475761
1.54	-16.08389838	-13.25786817	-13.86389509	-11.10841411
1.58	-22.23349675	-16.13947805	-14.61066359	-10.74210042
1.62	-20.50976513	-17.29862107	-14.2554133	-10.36859492
1.66	-16.6671334	-16.60211208	-13.59770542	-10.12716356
1.7	-14.40981209	-15.47505306	-13.06087412	-10.05195613
1.74	-13.11000756	-14.5907742	-12.75154283	-10.14311673
1.78	-12.38430501	-14.04060868	-12.6713019	-10.39441188
1.82	-12.03936896	-13.78415958	-12.80067234	-10.80225184
1.86	-11.97055527	-13.77223421	-13.12242759	-11.36846615
1.9	-12.11715142	-13.9678022	-13.62679908	-12.10149075
1.94	-12.44147559	-14.34618991	-14.31223538	-13.0177977
1.98	-12.91780277	-14.89215872	-15.18569579	-14.14469463
2.02	-13.52544837	-15.5971573	-16.26380353	-15.52600619
2.06	-14.24347962	-16.45698499	-17.57569764	-17.23385237
2.1	-15.04591932	-17.4693112	-19.16877939	-19.394803
2.14	-15.89738607	-18.62988433	-21.11942121	-22.25524048
2.18	-16.75064286	-19.92507692	-23.55064268	-26.37190908
2.22	-17.5495143	-21.31618385	-26.64029964	-33.01603349
2.26	-18.24105559	-22.70902835	-30.37842249	-33.9357324
2.3	-18.7956958	-23.91259921	-32.56046614	-27.26190348
2.34	-19.22420964	-24.64296646	-30.15797377	-23.17371058
2.38	-19.57838207	-24.67867974	-26.88701884	-20.36617258
2.42	-19.93582866	-24.06357857	-24.25341206	-18.20498439
2.46	-20.3822495	-23.04045665	-22.13797524	-16.4027378
2.5	-21.0004937	-21.83122556	-20.34109385	-14.80721436
2.54	-21.86103116	-20.55484776	-18.72737764	-13.33101066
2.58	-22.9834065	-19.25669361	-17.21348425	-11.92458834
2.62	-24.17061986	-17.94930193	-15.75252369	-10.56440145
2.66	-24.61061203	-16.63624426	-14.32323727	-9.246781015
2.7	-23.24732522	-15.3224314	-12.92205971	-7.984119849
2.74	-20.58308049	-14.0171791	-11.55725019	-6.801717539
2.78	-17.73700943	-12.73413633	-10.24494121	-5.733892102
2.82	-15.15289005	-11.49026367	-9.006712501	-4.817936779
2.86	-12.90391598	-10.30475907	-7.867795859	-4.085464999
2.9	-10.97453476	-9.198025807	-6.854754197	-3.553182512
2.94	-9.339206509	-8.190406117	-5.991777416	-3.217415856
2.98	-7.975938777	-7.300420338	-5.295774261	-3.055661081
3.02	-6.864611632	-6.542568392	-4.771857422	-3.034001621
3.06	-5.983846848	-5.925161617	-4.411476488	-3.11589259
3.1	-5.310771012	-5.448831614	-4.194367792	-3.268474764
3.14	-4.824168616	-5.106111661	-4.093341064	-3.465377406
3.18	-4.501143046	-4.882066861	-4.079610133	-3.686936166
3.22	-4.281557934	-4.755875139	-4.126785125	-3.919157122
3.26	-4.094346554	-4.703466934	-4.212921127	-4.152360815
3.3	-3.970516213	-4.701029224	-4.320992971	-4.379959331
3.34	-3.886034644	-4.728291508	-4.438470024	-4.597510631
3.38	-3.603250765	-4.770288211	-4.556545287	-4.802050432
3.42	-3.484656103	-4.817289548	-4.669343994	-4.991654862
3.46	-3.414703842	-4.863655725	-4.773254596	-5.165183948
3.5	-3.357516822	-4.906531528	-4.866418999	-5.322168328
3.54	-3.306045388	-4.944861103	-4.948369725	-5.462817137
3.58	-3.258600965	-4.978791846	-5.01978408	-5.588138745
3.62	-3.215775397	-5.00936304	-5.082322126	-5.700175747
3.66	-3.179803216	-5.038358473	-5.138516872	-5.802357974
3.7	-3.154332442	-5.068235625	-5.191687396	-5.899966146
