# Supplementary material for: The Parametric Study and Fine-Tuning of Bow-Tie Slot Antenna with Loaded Stub
Source: PLoS One. 2017 Jan 23;12(1):e0169033. doi: 10.1371/journal.pone.0169033 (PMC5256992; doi:10.1371/journal.pone.0169033)
Supplement: S2 Text — (TXT) [file pone.0169033.s004.txt]

Freq [GHz]	dB(S(LumpPort1 LumpPort1))	dB(S(LumpPort1 LumpPort1))	dB(S(LumpPort1 LumpPort1))	dB(S(LumpPort1 LumpPort1))
0.7	-0.182517459	-0.182597369	-0.181562479	-0.182201472
0.74	-0.193123046	-0.193418075	-0.192683383	-0.192436274
0.78	-0.204544143	-0.205235208	-0.204704978	-0.20406938
0.82	-0.217212293	-0.218482883	-0.218106163	-0.217542297
0.86	-0.231762702	-0.233812835	-0.233586298	-0.233530124
0.9	-0.24912706	-0.252194913	-0.252166754	-0.253057765
0.94	-0.270674578	-0.275069498	-0.27534517	-0.277675504
0.98	-0.298428678	-0.304581207	-0.305332117	-0.309727348
1.02	-0.335403442	-0.343940794	-0.345417445	-0.352765131
1.06	-0.386130745	-0.397989757	-0.400540897	-0.412191491
1.1	-0.457491081	-0.474084306	-0.478182582	-0.49625826
1.14	-0.560023376	-0.583474501	-0.589744326	-0.617600997
1.18	-0.709970089	-0.74342245	-0.752650885	-0.795532246
1.22	-0.932384309	-0.980336329	-0.993408014	-1.059265429
1.26	-1.265579151	-1.334060751	-1.351663931	-1.451895529
1.3	-1.766773259	-1.862869964	-1.884628828	-2.033962745
1.34	-2.517586912	-2.647322289	-2.669692792	-2.883542788
1.38	-3.626211085	-3.789373265	-3.801230327	-4.088021643
1.42	-5.223166349	-5.403764946	-5.377981903	-5.723961501
1.46	-7.454946002	-7.605158658	-7.482150259	-7.825353453
1.5	-10.49166269	-10.49699663	-10.14804157	-10.33054503
1.54	-14.5262408	-14.1043991	-13.25786817	-12.9540839
1.58	-19.164681	-17.79678311	-16.13947805	-14.99385682
1.62	-20.30393386	-18.9944493	-17.29862107	-15.72219839
1.66	-17.68299099	-17.43741275	-16.60211208	-15.41786819
1.7	-15.4620771	-15.71494238	-15.47505306	-14.84694327
1.74	-14.03641874	-14.5088924	-14.5907742	-14.4062446
1.78	-13.16641196	-13.76157078	-14.04060868	-14.19939487
1.82	-12.67714171	-13.35946158	-13.78415958	-14.23204318
1.86	-12.46311949	-13.21993476	-13.77223421	-14.49000771
1.9	-12.4601483	-13.28852988	-13.9678022	-14.96194769
1.94	-12.62787741	-13.52949473	-14.34618991	-15.64526198
1.98	-12.94002898	-13.9188084	-14.89215872	-16.54807262
2.02	-13.3787321	-14.43952913	-15.5971573	-17.69143073
2.06	-13.9309843	-15.07849769	-16.45698499	-19.11372121
2.1	-14.58617232	-15.82360073	-17.4693112	-20.87940737
2.14	-15.33401294	-16.66093745	-18.62988433	-23.09529349
2.18	-16.1624444	-17.57126115	-19.92507692	-25.93336501
2.22	-17.05502861	-18.5251087	-21.31618385	-29.57733213
2.26	-17.98740628	-19.47645953	-22.70902835	-33.14857563
2.3	-18.92246357	-20.35643196	-23.91259921	-32.34480564
2.34	-19.80458826	-21.07238904	-24.64296646	-28.96647097
2.38	-20.55559721	-21.52192832	-24.67867974	-26.15453963
2.42	-21.07893545	-21.62585179	-24.06357857	-24.017155
2.46	-21.2805527	-21.36220216	-23.04045665	-22.3186412
2.5	-21.10417923	-20.77061589	-21.83122556	-20.8835839
2.54	-20.5570413	-19.92409026	-20.55484776	-19.59414174
2.58	-19.70187382	-18.89700898	-19.25669361	-18.37154708
2.62	-18.6244511	-17.74979585	-17.94930193	-17.16605766
2.66	-17.40517021	-16.52790079	-16.63624426	-15.95131342
2.7	-16.10756122	-15.26595222	-15.3224314	-14.71956061
2.74	-14.77878861	-13.99185539	-14.0171791	-13.47664987
2.78	-13.45432285	-12.72964096	-12.73413633	-12.23732074
2.82	-12.16264833	-11.50136581	-11.49026367	-11.02157896
2.86	-10.92872907	-10.32841293	-10.30475907	-9.852391803
2.9	-9.77598375	-9.232191753	-9.198025807	-8.754220741
2.94	-8.726694395	-8.233967216	-8.190406117	-7.751548695
2.98	-7.800866563	-7.353522504	-7.300420338	-6.866680984
3.02	-7.013937213	-6.606683723	-6.542568392	-6.116696739
3.06	-6.374360752	-6.002358385	-5.925161617	-5.51029707
3.1	-5.882511104	-5.540301773	-5.448831614	-5.04589515
3.14	-5.53172177	-5.210769721	-5.106111661	-4.712014702
3.18	-5.309882647	-4.996364229	-4.882066861	-4.48994675
3.22	-5.196910692	-4.87530173	-4.755875139	-4.357523628
3.26	-5.159119144	-4.824839198	-4.703466934	-4.292618059
3.3	-5.15773106	-4.823890548	-4.701029224	-4.275521376
3.34	-5.168876539	-4.854512229	-4.728291508	-4.290078383
3.38	-5.185047956	-4.902434928	-4.770288211	-4.32389249
3.42	-5.204162342	-4.957003792	-4.817289548	-4.368009696
3.46	-5.224235909	-5.010855592	-4.863655725	-4.416399479
3.5	-5.243138867	-5.059548463	-4.906531528	-4.46541992
3.54	-5.259298492	-5.101251675	-4.944861103	-4.513351543
3.58	-5.272109477	-5.136524823	-4.978791846	-4.560021594
3.62	-5.282056298	-5.168163705	-5.00936304	-4.606508531
3.66	-5.290697959	-5.201053855	-5.038358473	-4.654903097
3.7	-5.300597264	-5.241946274	-5.068235625	-4.708098812
