# Supplementary material for: The Parametric Study and Fine-Tuning of Bow-Tie Slot Antenna with Loaded Stub
Source: PLoS One. 2017 Jan 23;12(1):e0169033. doi: 10.1371/journal.pone.0169033 (PMC5256992; doi:10.1371/journal.pone.0169033)
Supplement: S3 Text — (TXT) [file pone.0169033.s005.txt]

	LStub=1mm	LStub=3mm	LStub=4mm	LStub=6mm	LStub=7mm
0.7	-0.176157246	-0.181562479	-0.184702953	-0.18826385	-0.190880529
0.74	-0.186236754	-0.192683383	-0.195275395	-0.198064341	-0.19955361
0.78	-0.197403983	-0.204704978	-0.206893477	-0.208955288	-0.209070121
0.82	-0.210006097	-0.218106163	-0.220038502	-0.221475043	-0.220000706
0.86	-0.224594243	-0.233586298	-0.235424419	-0.236416972	-0.233164717
0.9	-0.242027218	-0.252166754	-0.254104677	-0.254947647	-0.24974419
0.94	-0.26362878	-0.27534517	-0.277634582	-0.278787261	-0.271461374
0.98	-0.29143019	-0.305332117	-0.308320277	-0.310487531	-0.300857637
1.02	-0.328550005	-0.345417445	-0.349603369	-0.353863007	-0.341735359
1.06	-0.379797365	-0.400540897	-0.406657722	-0.414663355	-0.399862741
1.1	-0.452641279	-0.478182582	-0.487314479	-0.501619704	-0.484100501
1.14	-0.55877754	-0.589744326	-0.603481003	-0.628054183	-0.608191587
1.18	-0.716653165	-0.752650885	-0.773259522	-0.814282144	-0.793540344
1.22	-0.955451455	-0.993408014	-1.023933488	-1.090972114	-1.073302077
1.26	-1.321068846	-1.351663931	-1.395699884	-1.503236486	-1.497724704
1.3	-1.88414837	-1.884628828	-1.945166879	-2.114119412	-2.139331167
1.34	-2.748621857	-2.669692792	-2.745966563	-3.004105229	-3.093563326
1.38	-4.056598805	-3.801230327	-3.882089107	-4.261373096	-4.466819172
1.42	-5.986291004	-5.377981903	-5.430336432	-5.958617357	-6.342901629
1.46	-8.753216499	-7.482150259	-7.432348274	-8.114374312	-8.715904153
1.5	-12.63331808	-10.14804157	-9.85161975	-10.62051159	-11.34028434
1.54	-17.69137951	-13.25786817	-12.47494052	-13.08001281	-13.46795264
1.58	-20.16609557	-16.13947805	-14.72364958	-14.70019047	-14.18676125
1.62	-17.27340846	-17.29862107	-15.80835556	-15.00597759	-13.74783925
1.66	-14.68999621	-16.60211208	-15.72361974	-14.54150907	-13.03592101
1.7	-13.08398478	-15.47505306	-15.20226035	-13.97546729	-12.48431434
1.74	-12.12207277	-14.5907742	-14.74050203	-13.58381857	-12.18815069
1.78	-11.583267	-14.04060868	-14.49590147	-13.42646014	-12.14156093
1.82	-11.34321313	-13.78415958	-14.49164647	-13.49942546	-12.32246518
1.86	-11.3309014	-13.77223421	-14.71767429	-13.78869009	-12.71371402
1.9	-11.50480775	-13.9678022	-15.16240241	-14.28528021	-13.30651778
1.94	-11.8402286	-14.34618991	-15.82126477	-14.98926297	-14.09941816
1.98	-12.3223315	-14.89215872	-16.69895262	-15.91156514	-15.09566113
2.02	-12.94228765	-15.5971573	-17.81046347	-17.07681232	-16.29803275
2.06	-13.69516664	-16.45698499	-19.18208725	-18.52941786	-17.69664904
2.1	-14.57886635	-17.4693112	-20.85065014	-20.34674249	-19.23865305
2.14	-15.59365564	-18.62988433	-22.85114555	-22.66890828	-20.76262745
2.18	-16.74210996	-19.92507692	-25.14881998	-25.7731324	-21.92052309
2.22	-18.02941222	-21.31618385	-27.36636983	-30.26893524	-22.28894863
2.26	-19.46427472	-22.70902835	-28.33906873	-36.69467068	-21.79820103
2.3	-21.06130355	-23.91259921	-27.30193266	-34.51425867	-20.81333173
2.34	-22.84690477	-24.64296646	-25.34652098	-29.08710823	-19.70366579
2.38	-24.87391553	-24.67867974	-23.41401171	-25.6046881	-18.64531997
2.42	-27.25858593	-24.06357857	-21.7243425	-23.14012049	-17.68041645
2.46	-30.28374761	-23.04045665	-20.25425895	-21.21227779	-16.79041715
2.5	-34.77851037	-21.83122556	-18.93844206	-19.5790546	-15.93344001
2.54	-45.13100771	-20.55484776	-17.71654974	-18.10329738	-15.06218462
2.58	-41.54817234	-19.25669361	-16.5423377	-16.70408604	-14.13581073
2.62	-32.30046193	-17.94930193	-15.38479304	-15.33696555	-13.1297381
2.66	-27.33946316	-16.63624426	-14.22732544	-13.98354484	-12.04164617
2.7	-23.72826319	-15.3224314	-13.06596661	-12.64386718	-10.8910856
2.74	-20.79800796	-14.0171791	-11.90690207	-11.33001852	-9.713239508
2.78	-18.2955982	-12.73413633	-10.76383453	-10.06112706	-8.550459688
2.82	-16.1024639	-11.49026367	-9.655640592	-8.859867835	-7.445077146
2.86	-14.15710296	-10.30475907	-8.604434725	-7.750032885	-6.434741263
2.9	-12.42724987	-9.198025807	-7.633750936	-6.754431141	-5.549869315
2.94	-10.89773507	-8.190406117	-6.766373146	-5.892598005	-4.812607732
2.98	-9.563641633	-7.300420338	-6.021557998	-5.178430134	-4.237087528
3.02	-8.424922248	-6.542568392	-5.411972356	-4.618546911	-3.829675677
3.06	-7.481264677	-5.925161617	-4.941287049	-4.212235885	-3.581404213
3.1	-6.727552515	-5.448831614	-4.603489905	-3.952156488	-3.437485045
3.14	-6.151082144	-5.106111661	-4.384332748	-3.820259198	-3.295692652
3.18	-5.731443185	-4.882066861	-4.264325337	-3.774035777	-3.134181857
3.22	-5.442841616	-4.755875139	-4.222102761	-3.754729946	-3.014345048
3.26	-5.257593273	-4.703466934	-4.237152823	-3.739205141	-2.958167704
3.3	-5.149345254	-4.701029224	-4.291473585	-3.739251173	-2.951118779
3.34	-5.095191157	-4.728291508	-4.370250424	-3.761519372	-2.973980953
3.38	-5.076584455	-4.770288211	-4.461877744	-3.801562517	-3.012376579
3.42	-5.07937668	-4.817289548	-4.557655028	-3.851776288	-3.057230604
3.46	-5.093385577	-4.863655725	-4.65139278	-3.905539595	-3.103668228
3.5	-5.111799664	-4.906531528	-4.739063124	-3.958233014	-3.149943462
3.54	-5.130593643	-4.944861103	-4.81855707	-4.00727913	-3.196584296
3.58	-5.148027712	-4.978791846	-4.889566528	-4.052039152	-3.24573377
3.62	-5.164242623	-5.00936304	-4.953583334	-4.093783472	-3.300654647
3.66	-5.180931104	-5.038358473	-5.013987981	-4.135757369	-3.365365485
3.7	-5.201052926	-5.068235625	-5.076177959	-4.183295489	-3.444372076
