# Supplementary material for: The Parametric Study and Fine-Tuning of Bow-Tie Slot Antenna with Loaded Stub
Source: PLoS One. 2017 Jan 23;12(1):e0169033. doi: 10.1371/journal.pone.0169033 (PMC5256992; doi:10.1371/journal.pone.0169033)
Supplement: S4 Text — (TXT) [file pone.0169033.s006.txt]

	LLoad=1mm	LLoad=3mm	LLoad=5mm	LLoad=7mm
0.7	-0.179559058	-0.181562479	-0.181933133	-0.185347743
0.74	-0.189674044	-0.192683383	-0.190536909	-0.195880616
0.78	-0.200894991	-0.204704978	-0.200310881	-0.207715061
0.82	-0.213616067	-0.218106163	-0.211695407	-0.221363979
0.86	-0.228449865	-0.233586298	-0.22535188	-0.237609807
0.9	-0.246330736	-0.252166754	-0.242273927	-0.257639935
0.94	-0.268669066	-0.27534517	-0.263960456	-0.283256416
0.98	-0.297585025	-0.305332117	-0.292689091	-0.317205359
1.02	-0.336267161	-0.345417445	-0.33195469	-0.363700878
1.06	-0.389527706	-0.400540897	-0.387182107	-0.429266632
1.1	-0.464666287	-0.478182582	-0.466896868	-0.524093184
1.14	-0.572808524	-0.589744326	-0.584656333	-0.664214744
1.18	-0.730945955	-0.752650885	-0.762212812	-0.874916481
1.22	-0.964922588	-0.993408014	-1.034548131	-1.195758836
1.26	-1.313456659	-1.351663931	-1.45734108	-1.68704157
1.3	-1.832671752	-1.884628828	-2.116403078	-2.435580962
1.34	-2.599220482	-2.669692792	-3.135468946	-3.55353165
1.38	-3.708322589	-3.801230327	-4.673622353	-5.158918575
1.42	-5.263445777	-5.377981903	-6.901134673	-7.322159423
1.46	-7.359912077	-7.482150259	-9.930617108	-9.936769036
1.5	-10.06672224	-10.14804157	-13.49952269	-12.40311154
1.54	-13.36524401	-13.25786817	-15.79280322	-13.52711848
1.58	-16.78703096	-16.13947805	-15.01172298	-13.08090662
1.62	-18.60391621	-17.29862107	-13.30182088	-12.12108252
1.66	-17.93686008	-16.60211208	-11.98040559	-11.28890953
1.7	-16.59768996	-15.47505306	-11.13409922	-10.72069752
1.74	-15.5681013	-14.5907742	-10.65848086	-10.40060881
1.78	-14.95561127	-14.04060868	-10.46477121	-10.28960584
1.82	-14.6983356	-13.78415958	-10.49452743	-10.35446279
1.86	-14.73358174	-13.77223421	-10.71141858	-10.57142544
1.9	-15.01952301	-13.9678022	-11.09353898	-10.92466863
1.94	-15.53310986	-14.34618991	-11.62817155	-11.40422955
1.98	-16.26618983	-14.89215872	-12.30822553	-12.00434346
2.02	-17.22303207	-15.5971573	-13.12945708	-12.72225285
2.06	-18.41912908	-16.45698499	-14.08762194	-13.55741379
2.1	-19.87989691	-17.4693112	-15.17452749	-14.51106198
2.14	-21.63444728	-18.62988433	-16.3715124	-15.58622421
2.18	-23.68585604	-19.92507692	-17.63853543	-16.78849455
2.22	-25.89188571	-21.31618385	-18.89858762	-18.12833797
2.26	-27.64076319	-22.70902835	-20.0254471	-19.62653684
2.3	-27.85719298	-23.91259921	-20.86055747	-21.32611888
2.34	-26.54320059	-24.64296646	-21.28366894	-23.31817132
2.38	-24.75039652	-24.67867974	-21.29046882	-25.80121379
2.42	-23.05294512	-24.06357857	-20.97901629	-29.23865637
2.46	-21.56108398	-23.04045665	-20.45990457	-34.7487201
2.5	-20.242502	-21.83122556	-19.7925065	-37.58959095
2.54	-19.0399552	-20.55484776	-18.98047609	-30.0562667
2.58	-17.90159037	-19.25669361	-18.00060083	-24.87339463
2.62	-16.7881647	-17.94930193	-16.83860039	-21.1338293
2.66	-15.67441067	-16.63624426	-15.51214101	-18.14981562
2.7	-14.54837183	-15.3224314	-14.07042231	-15.63476846
2.74	-13.40959022	-14.0171791	-12.57745416	-13.45327243
2.78	-12.26673959	-12.73413633	-11.09526509	-11.53692547
2.82	-11.13534738	-11.49026367	-9.675769139	-9.851951446
2.86	-10.03594406	-10.30475907	-8.359822949	-8.384150923
2.9	-8.991729475	-9.198025807	-7.178766558	-7.129788843
2.94	-8.021132755	-8.190406117	-6.155267703	-6.088360961
2.98	-7.140274641	-7.300420338	-5.30265808	-5.256439055
3.02	-6.386734235	-6.542568392	-4.623655037	-4.623530019
3.06	-5.776956626	-5.925161617	-4.110009992	-4.171182517
3.1	-5.309784392	-5.448831614	-3.744096274	-3.875500665
3.14	-4.975912716	-5.106111661	-3.502222176	-3.711663469
3.18	-4.758475185	-4.882066861	-3.358516682	-3.657324815
3.22	-4.635907275	-4.755875139	-3.288193339	-3.688036427
3.26	-4.585583209	-4.703466934	-3.26960068	-3.759870588
3.3	-4.586651123	-4.701029224	-3.285101425	-3.817133533
3.34	-4.621582328	-4.728291508	-3.321142518	-3.846654761
3.38	-4.676631887	-4.770288211	-3.367904666	-3.869212235
3.42	-4.741633387	-4.817289548	-3.4188107	-3.896766109
3.46	-4.809501044	-4.863655725	-3.470047069	-3.929563667
3.5	-4.875676392	-4.906531528	-3.520160226	-3.96479358
3.54	-4.937636262	-4.944861103	-3.569733644	-4.000426001
3.58	-4.994501017	-4.978791846	-3.62112092	-4.036033527
3.62	-5.046740658	-5.00936304	-3.678195388	-4.072736579
3.66	-5.095957699	-5.038358473	-3.746070946	-4.112985138
3.7	-5.144718779	-5.068235625	-3.830751681	-4.160328909
