# Supplementary material for: The Parametric Study and Fine-Tuning of Bow-Tie Slot Antenna with Loaded Stub
Source: PLoS One. 2017 Jan 23;12(1):e0169033. doi: 10.1371/journal.pone.0169033 (PMC5256992; doi:10.1371/journal.pone.0169033)
Supplement: S5 Text — (TXT) [file pone.0169033.s007.txt]

	L9=7mm	L9=8mm	L9=9mm	L9=10mm
0.7	-0.183273536	-0.184012652	-0.181562479	-0.183405275
0.74	-0.192692639	-0.192533988	-0.192683383	-0.194118591
0.78	-0.202712088	-0.201989994	-0.204704978	-0.206294193
0.82	-0.213660296	-0.212822751	-0.218106163	-0.220465148
0.86	-0.226026802	-0.225671044	-0.233586298	-0.237431209
0.9	-0.240533122	-0.241464369	-0.252166754	-0.258390236
0.94	-0.258240541	-0.261569832	-0.27534517	-0.285138906
0.98	-0.280716203	-0.288024068	-0.305332117	-0.320382118
1.02	-0.310292355	-0.323903607	-0.345417445	-0.368213188
1.06	-0.350476147	-0.373923252	-0.400540897	-0.434860937
1.1	-0.406604775	-0.445412989	-0.478182582	-0.529845858
1.14	-0.486901945	-0.549923565	-0.589744326	-0.66773587
1.18	-0.60418702	-0.705862388	-0.752650885	-0.870698267
1.22	-0.778621864	-0.942752854	-0.993408014	-1.171877084
1.26	-1.042019824	-1.307827071	-1.351663931	-1.618990007
1.3	-1.444239111	-1.875321938	-1.884628828	-2.27601037
1.34	-2.061657859	-2.757330982	-2.669692792	-3.218383059
1.38	-3.00620604	-4.112523054	-3.801230327	-4.515671681
1.42	-4.431957279	-6.151493361	-5.377981903	-6.197739431
1.46	-6.542090339	-9.163069664	-7.482150259	-8.203278107
1.5	-9.630803438	-13.66040181	-10.14804157	-10.3065756
1.54	-14.30655826	-20.71733477	-13.25786817	-12.06697791
1.58	-22.76127733	-23.16729538	-16.13947805	-13.03642634
1.62	-27.60649116	-17.64585861	-17.29862107	-13.22191867
1.66	-18.78390152	-14.60239531	-16.60211208	-13.02335772
1.7	-15.22484672	-12.92816819	-15.47505306	-12.78120576
1.74	-13.33518057	-11.9908224	-14.5907742	-12.65160816
1.78	-12.25015451	-11.51194253	-14.04060868	-12.68450426
1.82	-11.64085946	-11.35269147	-13.78415958	-12.88955733
1.86	-11.35049287	-11.43786477	-13.77223421	-13.26555699
1.9	-11.29464195	-11.72520211	-13.9678022	-13.81138886
1.94	-11.42454751	-12.19147341	-14.34618991	-14.53004743
1.98	-11.71087508	-12.82578966	-14.89215872	-15.43054591
2.02	-12.13557075	-13.62644365	-15.5971573	-16.52975998
2.06	-12.68730807	-14.5995907	-16.45698499	-17.85540548
2.1	-13.35860072	-15.75863111	-17.4693112	-19.45155106
2.14	-14.14357476	-17.12265553	-18.62988433	-21.38930638
2.18	-15.03567184	-18.70991253	-19.92507692	-23.78848851
2.22	-16.02447797	-20.51514792	-21.31618385	-26.86197705
2.26	-17.09051747	-22.44429912	-22.70902835	-30.97165862
2.3	-18.19639655	-24.18423149	-23.91259921	-35.88884282
2.34	-19.27315814	-25.18429126	-24.64296646	-35.54323699
2.38	-20.20565923	-25.17513911	-24.67867974	-31.42880029
2.42	-20.83544725	-24.52712027	-24.06357857	-28.32697377
2.46	-21.01212868	-23.64974513	-23.04045665	-26.0629292
2.5	-20.68213711	-22.63432547	-21.83122556	-24.25127166
2.54	-19.92197352	-21.4103755	-20.55484776	-22.65440086
2.58	-18.87255491	-19.94455698	-19.25669361	-21.13105043
2.62	-17.66042173	-18.29856797	-17.94930193	-19.60687312
2.66	-16.37024989	-16.57339862	-16.63624426	-18.0570796
2.7	-15.05269914	-14.85148743	-15.3224314	-16.48933726
2.74	-13.73902228	-13.18291061	-14.0171791	-14.9273831
2.78	-12.45155263	-11.59570512	-12.73413633	-13.3994448
2.82	-11.20950384	-10.108783	-11.49026367	-11.93275111
2.86	-10.03174554	-8.740309913	-10.30475907	-10.55233147
2.9	-8.937777584	-7.510960675	-9.198025807	-9.281478785
2.94	-7.947431966	-6.442633123	-8.190406117	-8.141848331
2.98	-7.079520607	-5.553561644	-7.300420338	-7.152135265
3.02	-6.349814464	-4.851970312	-6.542568392	-6.325335346
3.06	-5.769248972	-4.331644557	-5.925161617	-5.66565688
3.1	-5.343716749	-3.972151636	-5.448831614	-5.166741837
3.14	-5.076550055	-3.743587956	-5.106111661	-4.812387014
3.18	-4.971836264	-3.613103618	-4.882066861	-4.579605718
3.22	-5.022936057	-3.550264083	-4.755875139	-4.442693569
3.26	-5.147725245	-3.529959671	-4.703466934	-4.37680736
3.3	-5.166303053	-3.533153418	-4.701029224	-4.360250466
3.34	-5.051442044	-3.546363655	-4.728291508	-4.375441459
3.38	-4.931264067	-3.560666649	-4.770288211	-4.408959317
3.42	-4.860863974	-3.570680822	-4.817289548	-4.451109967
3.46	-4.832873857	-3.573728429	-4.863655725	-4.495336452
3.5	-4.829951248	-3.56921858	-4.906531528	-4.537650458
3.54	-4.839220431	-3.558227239	-4.944861103	-4.576157415
3.58	-4.853058819	-3.543226381	-4.978791846	-4.610686185
3.62	-4.86785635	-3.527909514	-5.00936304	-4.642504317
3.66	-4.883024621	-3.517061316	-5.038358473	-4.674087372
3.7	-4.900402484	-3.516420144	-5.068235625	-4.708907409
