# Supplementary material for: The Parametric Study and Fine-Tuning of Bow-Tie Slot Antenna with Loaded Stub
Source: PLoS One. 2017 Jan 23;12(1):e0169033. doi: 10.1371/journal.pone.0169033 (PMC5256992; doi:10.1371/journal.pone.0169033)
Supplement: S6 Text — (TXT) [file pone.0169033.s008.txt]

Freq [GHz]	dB(S(LumpPort1 LumpPort1))	dB(S(LumpPort1 LumpPort1))	dB(S(LumpPort1 LumpPort1))	dB(S(LumpPort1 LumpPort1))
0.7	-0.180538634	-0.181562479	-0.181516867	-0.184596543
0.74	-0.191208083	-0.192683383	-0.191390559	-0.19541961
0.78	-0.202985089	-0.204704978	-0.202642184	-0.207677187
0.82	-0.216231421	-0.218106163	-0.215730808	-0.221845231
0.86	-0.231528793	-0.233586298	-0.231350501	-0.23864256
0.9	-0.249782269	-0.252166754	-0.250546943	-0.259151314
0.94	-0.272373053	-0.27534517	-0.274894844	-0.284999936
0.98	-0.301388367	-0.305332117	-0.306771214	-0.318643935
1.02	-0.339972536	-0.345417445	-0.349780742	-0.363800163
1.06	-0.392869099	-0.400540897	-0.409423166	-0.426121666
1.1	-0.467262446	-0.478182582	-0.494143194	-0.514244782
1.14	-0.574080765	-0.589744326	-0.616972314	-0.641394038
1.18	-0.729981244	-0.752650885	-0.7980414	-0.827766479
1.22	-0.960260942	-0.993408014	-1.0682391	-1.103845377
1.26	-1.302798628	-1.351663931	-1.474004299	-1.514395079
1.3	-1.812573893	-1.884628828	-2.082259497	-2.121797404
1.34	-2.565034292	-2.669692792	-2.982462446	-3.005439149
1.38	-3.654968592	-3.801230327	-4.28062989	-4.252208028
1.42	-5.188040985	-5.377981903	-6.081428178	-5.934658051
1.46	-7.26811103	-7.482150259	-8.458193226	-8.076188185
1.5	-9.988828733	-10.14804157	-11.38705458	-10.58757334
1.54	-13.40516771	-13.25786817	-14.48971352	-13.11503416
1.58	-17.23277673	-16.13947805	-16.48291233	-14.88299122
1.62	-19.60504911	-17.29862107	-16.33956038	-15.29749605
1.66	-18.78770546	-16.60211208	-15.23424578	-14.82519422
1.7	-17.07629626	-15.47505306	-14.22928794	-14.18637992
1.74	-15.77571629	-14.5907742	-13.56046013	-13.69716861
1.78	-14.96312566	-14.04060868	-13.21017612	-13.42645925
1.82	-14.53439415	-13.78415958	-13.12746978	-13.36673759
1.86	-14.40121376	-13.77223421	-13.27142453	-13.4957466
1.9	-14.50434963	-13.9678022	-13.61552468	-13.79311856
1.94	-14.80552461	-14.34618991	-14.14549526	-14.24353907
1.98	-15.27973158	-14.89215872	-14.85713824	-14.83629831
2.02	-15.90950857	-15.5971573	-15.75532862	-15.56393221
2.06	-16.68012963	-16.45698499	-16.85442761	-16.42048118
2.1	-17.57436165	-17.4693112	-18.18051809	-17.39910852
2.14	-18.56524223	-18.62988433	-19.77652777	-18.48830116
2.18	-19.60536588	-19.92507692	-21.71278587	-19.66526701
2.22	-20.61313696	-21.31618385	-24.10885965	-20.88462728
2.26	-21.4643511	-22.70902835	-27.17783564	-22.0617643
2.3	-22.01159657	-23.91259921	-31.26927338	-23.05844258
2.34	-22.14853167	-24.64296646	-35.92421778	-23.69793864
2.38	-21.87585998	-24.67867974	-34.93714906	-23.84001667
2.42	-21.29078002	-24.06357857	-30.71541531	-23.47109004
2.46	-20.51403639	-23.04045665	-27.45570093	-22.69979093
2.5	-19.63564884	-21.83122556	-24.94727811	-21.66709069
2.54	-18.70502833	-20.55484776	-22.84730116	-20.48099133
2.58	-17.74268215	-19.25669361	-20.96440433	-19.20797187
2.62	-16.75394736	-17.94930193	-19.20109745	-17.88772883
2.66	-15.73870541	-16.63624426	-17.51350971	-16.54671247
2.7	-14.69714892	-15.3224314	-15.88719292	-15.20539402
2.74	-13.63296938	-14.0171791	-14.32256448	-13.88137212
2.78	-12.55522136	-12.73413633	-12.82709806	-12.5907988
2.82	-11.47957472	-11.49026367	-11.41204355	-11.34941552
2.86	-10.42835152	-10.30475907	-10.09159212	-10.17350614
2.9	-9.426931766	-9.198025807	-8.882718204	-9.08053415
2.94	-8.496536232	-8.190406117	-7.804326973	-8.089004583
2.98	-7.651925423	-7.300420338	-6.874839427	-7.217117904
3.02	-6.90759541	-6.542568392	-6.108197255	-6.480134275
3.06	-6.279962246	-5.925161617	-5.509466206	-5.887050065
3.1	-5.781069427	-5.448831614	-5.072070441	-5.437875749
3.14	-5.412352117	-5.106111661	-4.778231799	-5.122867574
3.18	-5.16352486	-4.882066861	-4.602460946	-4.924199397
3.22	-5.015729265	-4.755875139	-4.516366982	-4.819327141
3.26	-4.946282099	-4.703466934	-4.492851577	-4.784649232
3.3	-4.932838525	-4.701029224	-4.50868925	-4.798335941
3.34	-4.955984465	-4.728291508	-4.545523203	-4.84192085
3.38	-5.000294876	-4.770288211	-4.589809877	-4.900826604
3.42	-5.054360541	-4.817289548	-4.632269443	-4.96422046
3.46	-5.110305012	-4.863655725	-4.667221222	-5.024562424
3.5	-5.163149252	-4.906531528	-4.691996992	-5.077084315
3.54	-5.210210886	-4.944861103	-4.706497519	-5.119321046
3.58	-5.250608802	-4.978791846	-4.712885162	-5.150736461
3.62	-5.284880842	-5.00936304	-4.715366622	-5.172441725
3.66	-5.314694371	-5.038358473	-4.719997421	-5.186981925
3.7	-5.342620168	-5.068235625	-4.734425566	-5.198156135
