# Supplementary material for: The Parametric Study and Fine-Tuning of Bow-Tie Slot Antenna with Loaded Stub
Source: PLoS One. 2017 Jan 23;12(1):e0169033. doi: 10.1371/journal.pone.0169033 (PMC5256992; doi:10.1371/journal.pone.0169033)
Supplement: S7 Text — (TXT) [file pone.0169033.s009.txt]

	W1=21mm	W1=22mm	W1=24mm	W1=25mm
0.7	-0.181332431	-0.181562479	-0.181541778	-0.18408266
0.74	-0.190180906	-0.192683383	-0.193312031	-0.196970064
0.78	-0.199940308	-0.204704978	-0.206616137	-0.211821337
0.82	-0.21098253	-0.218106163	-0.222232518	-0.229746223
0.86	-0.223855803	-0.233586298	-0.241341185	-0.252454821
0.9	-0.239364689	-0.252166754	-0.26574082	-0.282616574
0.94	-0.258690975	-0.27534517	-0.298202228	-0.324471859
0.98	-0.28357832	-0.305332117	-0.343053922	-0.384897361
1.02	-0.31661703	-0.345417445	-0.40716868	-0.475302959
1.06	-0.361686625	-0.400540897	-0.50164991	-0.615073473
1.1	-0.424646387	-0.478182582	-0.644740098	-0.837880852
1.14	-0.51441028	-0.589744326	-0.866824375	-1.203178036
1.18	-0.644597488	-0.752650885	-1.218825385	-1.816234555
1.22	-0.835982286	-0.993408014	-1.785351854	-2.859321042
1.26	-1.119875482	-1.351663931	-2.702327836	-4.63034698
1.3	-1.542108462	-1.884628828	-4.173726017	-7.578485
1.34	-2.166055473	-2.669692792	-6.477236574	-12.28239319
1.38	-3.070968039	-3.801230327	-9.949147601	-17.10133355
1.42	-4.340179752	-5.377981903	-14.66349572	-14.34945917
1.46	-6.035662523	-7.482150259	-17.11130129	-10.9892682
1.5	-8.159033869	-10.14804157	-14.36120641	-8.979159672
1.54	-10.58794241	-13.25786817	-11.77236535	-7.767054536
1.58	-12.95834924	-16.13947805	-10.12450178	-7.020706605
1.62	-14.62654436	-17.29862107	-9.097467582	-6.567549748
1.66	-15.20154114	-16.60211208	-8.466778895	-6.313346876
1.7	-15.06372097	-15.47505306	-8.103898242	-6.203885819
1.74	-14.77554476	-14.5907742	-7.934046926	-6.206720751
1.78	-14.62081236	-14.04060868	-7.91220701	-6.30188585
1.82	-14.68572481	-13.78415958	-8.010453268	-6.476851837
1.86	-14.98297333	-13.77223421	-8.211032663	-6.723607798
1.9	-15.50386983	-13.9678022	-8.502380139	-7.036861577
1.94	-16.23147459	-14.34618991	-8.876688035	-7.412854216
1.98	-17.1355808	-14.89215872	-9.328324827	-7.848524501
2.02	-18.15354252	-15.5971573	-9.852725541	-8.340879909
2.06	-19.15694869	-16.45698499	-10.445536	-8.886490988
2.1	-19.92600478	-17.4693112	-11.10186865	-9.481054548
2.14	-20.21017114	-18.62988433	-11.81555651	-10.1189799
2.18	-19.91349519	-19.92507692	-12.57829103	-10.79294793
2.22	-19.18645142	-21.31618385	-13.37850898	-11.49337916
2.26	-18.2728367	-22.70902835	-14.19987009	-12.20773008
2.3	-17.3510054	-23.91259921	-15.01918311	-12.91953117
2.34	-16.50857896	-24.64296646	-15.80381494	-13.60712375
2.38	-15.77444114	-24.67867974	-16.5091937	-14.24222502
2.42	-15.14711564	-24.06357857	-17.07826685	-14.78887339
2.46	-14.60964571	-23.04045665	-17.44635687	-15.20402589
2.5	-14.13567451	-21.83122556	-17.55454003	-15.44171591
2.54	-13.69144837	-20.55484776	-17.36901883	-15.46202608
2.58	-13.23701888	-19.25669361	-16.89519942	-15.24293725
2.62	-12.72923955	-17.94930193	-16.17527788	-14.78898184
2.66	-12.12837852	-16.63624426	-15.27153802	-14.13077484
2.7	-11.40794918	-15.3224314	-14.24818172	-13.31579912
2.74	-10.56388046	-14.0171791	-13.16085701	-12.39675383
2.78	-9.617594396	-12.73413633	-12.05420038	-11.42332373
2.82	-8.610842297	-11.49026367	-10.96366963	-10.43889251
2.86	-7.595498621	-10.30475907	-9.91844669	-9.480612858
2.9	-6.623340554	-9.198025807	-8.943742314	-8.580646023
2.94	-5.738572541	-8.190406117	-8.061867378	-7.767008502
2.98	-4.973297991	-7.300420338	-7.291957586	-7.063255687
3.02	-4.345484112	-6.542568392	-6.648598241	-6.486953885
3.06	-3.85935949	-5.925161617	-6.139957092	-6.047573481
3.1	-3.508182368	-5.448831614	-5.76628099	-5.744912737
3.14	-3.278523475	-5.106111661	-5.519516153	-5.569088659
3.18	-3.153504734	-4.882066861	-5.384332626	-5.502415958
3.22	-3.108312345	-4.755875139	-5.340263718	-5.522587282
3.26	-3.095038547	-4.703466934	-5.364378233	-5.606099006
3.3	-3.067756892	-4.701029224	-5.433958497	-5.731037653
3.34	-3.040226601	-4.728291508	-5.528827505	-5.878843477
3.38	-3.036154246	-4.770288211	-5.633046182	-6.035104971
3.42	-3.05406317	-4.817289548	-5.735731648	-6.189647063
3.46	-3.084910711	-4.863655725	-5.830899023	-6.336200507
3.5	-3.121731189	-4.906531528	-5.916519416	-6.471880657
3.54	-3.160670478	-4.944861103	-5.993226218	-6.59662844
3.58	-3.200380413	-4.978791846	-6.063119565	-6.712701515
3.62	-3.24148914	-5.00936304	-6.128941544	-6.824253566
3.66	-3.286279569	-5.038358473	-6.193677808	-6.937001957
3.7	-3.338475327	-5.068235625	-6.260503534	-7.057955919
