# Supplementary material for: The Parametric Study and Fine-Tuning of Bow-Tie Slot Antenna with Loaded Stub
Source: PLoS One. 2017 Jan 23;12(1):e0169033. doi: 10.1371/journal.pone.0169033 (PMC5256992; doi:10.1371/journal.pone.0169033)
Supplement: S8 Text — (TXT) [file pone.0169033.s010.txt]

	WStub=26mm	WStub=28mm	WStub=30mm	WStub=32mm	WStub=38mm	WStub=40mm	WStub=42mm
0.7	-0.165987098	-0.165180724	-0.169379216	-0.171435531	-0.181562479	-0.187818106	-0.195528472
0.74	-0.174389694	-0.174411559	-0.179116242	-0.180767675	-0.192683383	-0.198801056	-0.206764342
0.78	-0.183139334	-0.184131332	-0.18942229	-0.190455289	-0.204704978	-0.211253368	-0.21965552
0.82	-0.192481915	-0.194609071	-0.200595783	-0.200947719	-0.218106163	-0.225662859	-0.234773721
0.86	-0.202781704	-0.206246781	-0.213083112	-0.212832735	-0.233586298	-0.242765348	-0.252973207
0.9	-0.214573087	-0.219638207	-0.22754446	-0.226913565	-0.252166754	-0.26366423	-0.275525047
0.94	-0.228641061	-0.235659436	-0.244954984	-0.244327201	-0.27534517	-0.290009091	-0.304316537
0.98	-0.24614823	-0.255610642	-0.26676249	-0.266729012	-0.305332117	-0.324264381	-0.342148461
1.02	-0.26883835	-0.281441242	-0.295136768	-0.2965858	-0.345417445	-0.370115309	-0.393177968
1.06	-0.299368294	-0.316113371	-0.33336968	-0.337648936	-0.400540897	-0.433080731	-0.463573386
1.1	-0.34185956	-0.364198208	-0.386526405	-0.395730495	-0.478182582	-0.521430878	-0.562463982
1.14	-0.402831768	-0.432869594	-0.462519087	-0.479993675	-0.589744326	-0.647531837	-0.703264246
1.18	-0.492810438	-0.533581104	-0.573892805	-0.605116698	-0.752650885	-0.829727641	-0.905382813
1.22	-0.629133041	-0.684916982	-0.740800901	-0.794918384	-0.993408014	-1.09474534	-1.196096591
1.26	-0.840865997	-0.917417753	-0.995900014	-1.088323707	-1.351663931	-1.480214438	-1.61184626
1.3	-1.177293135	-1.281539803	-1.392103809	-1.548707895	-1.884628828	-2.036046318	-2.197348765
1.34	-1.721823123	-1.859955535	-2.013892361	-2.277092267	-2.669692792	-2.822224043	-3.000173884
1.38	-2.612065349	-2.784185685	-2.991452265	-3.427636249	-3.801230327	-3.900060365	-4.059109769
1.42	-4.061575375	-4.252595902	-4.515126725	-5.22323283	-5.377981903	-5.316098829	-5.387919256
1.46	-6.369474716	-6.549353454	-6.855869207	-7.989129356	-7.482150259	-7.081970348	-6.960022856
1.5	-9.882505472	-10.0998612	-10.45383778	-12.33423508	-10.14804157	-9.152581994	-8.699631699
1.54	-14.41595583	-15.63359765	-16.40964316	-20.39208361	-13.25786817	-11.39385286	-10.48246964
1.58	-15.71703132	-21.07589929	-28.86234081	-31.08482028	-16.13947805	-13.53373594	-12.15419588
1.62	-12.87524647	-16.74989928	-20.15222921	-18.0543416	-17.29862107	-15.17833764	-13.58092044
1.66	-10.51459538	-13.10358656	-14.94964472	-14.06739411	-16.60211208	-16.06941919	-14.71775882
1.7	-9.00731556	-11.01423936	-12.39844492	-12.02583895	-15.47505306	-16.35311506	-15.63265359
1.74	-8.056061288	-9.755912252	-10.93229032	-10.85715239	-14.5907742	-16.38258059	-16.45837879
1.78	-7.460113188	-8.98146246	-10.04616396	-10.18375487	-14.04060868	-16.41750881	-17.33079866
1.82	-7.102735411	-8.516800683	-9.517784348	-9.831376018	-13.78415958	-16.57881333	-18.36330186
1.86	-6.914537579	-8.266185209	-9.231995199	-9.707600594	-13.77223421	-16.90821708	-19.65176175
1.9	-6.852352294	-8.172941181	-9.122827029	-9.758987176	-13.9678022	-17.41246529	-21.2860466
1.94	-6.887802829	-8.201340279	-9.149612936	-9.95246647	-14.34618991	-18.08115646	-23.33620408
1.98	-7.00088983	-8.327350278	-9.285580024	-10.26600137	-14.89215872	-18.88801124	-25.69557933
2.02	-7.176197538	-8.533476273	-9.511766538	-10.68326059	-15.5971573	-19.78067545	-27.42556378
2.06	-7.400544922	-8.805649485	-9.813469206	-11.19016456	-16.45698499	-20.661945	-26.7516653
2.1	-7.66152145	-9.131232486	-10.1780018	-11.77235374	-17.4693112	-21.37561163	-24.3721022
2.14	-7.946664884	-9.497718269	-10.59320555	-12.41320419	-18.62988433	-21.73560005	-21.93167965
2.18	-8.243202136	-9.891962351	-11.04646929	-13.0924137	-19.92507692	-21.6272676	-19.87136794
2.22	-8.538336096	-10.29993193	-11.52419258	-13.78556574	-21.31618385	-21.09542819	-18.17606547
2.26	-8.820034582	-10.70702055	-12.01172895	-14.4654043	-22.70902835	-20.29744566	-16.76614822
2.3	-9.078175291	-11.09895474	-12.49388628	-15.10552476	-23.91259921	-19.38894968	-15.57029229
2.34	-9.305768413	-11.46319841	-12.95601747	-15.68636459	-24.64296646	-18.46765314	-14.53211281
2.38	-9.499901469	-11.79057048	-13.38558827	-16.20179447	-24.67867974	-17.57745999	-13.6069135
2.42	-9.662110127	-12.07662943	-13.77389508	-16.66346746	-24.06357857	-16.72879416	-12.75837787
2.46	-9.798080363	-12.32238196	-14.1174401	-17.10102061	-23.04045665	-15.91475287	-11.95656086
2.5	-9.916835322	-12.53410076	-14.41850126	-17.55905517	-21.83122556	-15.12090735	-11.17707567
2.54	-10.0297232	-12.7223871	-14.68470547	-18.09421439	-20.55484776	-14.33100708	-10.40113766
2.58	-10.14953558	-12.90088448	-14.92778752	-18.77616556	-19.25669361	-13.53049078	-9.616080613
2.62	-10.28998599	-13.08510285	-15.16195989	-19.69631815	-17.94930193	-12.7087579	-8.815955365
2.66	-10.46565338	-13.29167656	-15.40229795	-20.99133104	-16.63624426	-11.86054537	-8.001878409
2.7	-10.69241388	-13.53817594	-15.66330143	-22.90333541	-15.3224314	-10.98652576	-7.18192172
2.74	-10.9883715	-13.84342384	-15.95744597	-25.96413856	-14.0171791	-10.09325668	-6.370461304
2.78	-11.37534972	-14.2281451	-16.29315212	-31.75472318	-12.73413633	-9.192687424	-5.586950625
2.82	-11.88111405	-14.71561613	-16.67116315	-36.88643164	-11.49026367	-8.30142069	-4.854044947
2.86	-12.54267215	-15.3315763	-17.0779287	-26.9788347	-10.30475907	-7.439784009	-4.194985139
2.9	-13.41127464	-16.10152215	-17.47501457	-21.51551118	-9.198025807	-6.630552336	-3.630329388
2.94	-14.56012507	-17.04042104	-17.7874212	-17.87482164	-8.190406117	-5.897030608	-3.174556729
2.98	-16.09577266	-18.12257937	-17.90477352	-15.16411079	-7.300420338	-5.260329692	-2.833513629
3.02	-18.16842078	-19.21025349	-17.71959684	-13.05259192	-6.542568392	-4.736131734	-2.603671291
3.06	-20.91847889	-19.95783857	-17.19862219	-11.38616535	-5.925161617	-4.331844363	-2.473493591
3.1	-23.84916827	-19.91889992	-16.41778411	-10.07767156	-5.448831614	-4.045290631	-2.426287381
3.14	-24.01746075	-19.03412337	-15.51348978	-9.066013982	-5.106111661	-3.865579296	-2.44340169
3.18	-21.17165811	-17.72253792	-14.60885774	-8.299616721	-4.882066861	-3.775791416	-2.506822603
3.22	-18.38889747	-16.38488252	-13.77961341	-7.730922314	-4.755875139	-3.756363306	-2.600762085
3.26	-16.29408695	-15.2005495	-13.05736549	-7.315974191	-4.703466934	-3.788036348	-2.712319891
3.3	-14.75336524	-14.20913439	-12.44502627	-7.015610289	-4.701029224	-3.853781645	-2.831515746
3.34	-13.60466873	-13.39476946	-11.93059453	-6.796460514	-4.728291508	-3.939682065	-2.950994318
3.38	-12.72776003	-12.72560434	-11.49616072	-6.631203958	-4.770288211	-4.035063278	-3.065619057
3.42	-12.0363504	-12.16867687	-11.1228674	-6.498234339	-4.817289548	-4.132212874	-3.172077375
3.46	-11.46603519	-11.69467453	-10.79322242	-6.381084405	-4.863655725	-4.225943513	-3.268551519
3.5	-10.96208803	-11.27885744	-10.49191051	-6.267908717	-4.906531528	-4.313149774	-3.354469243
3.54	-10.45945094	-10.90063742	-10.20586899	-6.151204032	-4.944861103	-4.392426647	-3.430327944
3.58	-9.838871534	-10.54281599	-9.924096358	-6.027833873	-4.978791846	-4.463767643	-3.49757674
3.62	-9.04168478	-10.19091874	-9.637486303	-5.899321713	-5.00936304	-4.528334512	-3.558537066
3.66	-8.916566431	-9.83289537	-9.338918138	-5.772258864	-5.038358473	-4.588278898	-3.616340461
3.7	-9.087659434	-9.459510698	-9.023882469	-5.658517021	-5.068235625	-4.64659201	-3.674860785
