# Supplementary material for: The Parametric Study and Fine-Tuning of Bow-Tie Slot Antenna with Loaded Stub
Source: PLoS One. 2017 Jan 23;12(1):e0169033. doi: 10.1371/journal.pone.0169033 (PMC5256992; doi:10.1371/journal.pone.0169033)
Supplement: S9 Text — (TXT) [file pone.0169033.s011.txt]

	WLoad=20mm	WLoad=28mm	WLoad=30mm	WLoad=32mm	WLoad=38mm
0.7	-0.181562479	-0.183659101	-0.182548254	-0.18274498	-0.18586351
0.74	-0.192683383	-0.192812659	-0.192129586	-0.192767195	-0.195571254
0.78	-0.204704978	-0.203040355	-0.20282941	-0.203975584	-0.20645072
0.82	-0.218106163	-0.214842252	-0.215111355	-0.216827411	-0.218961508
0.86	-0.233586298	-0.228957115	-0.229669699	-0.232009084	-0.23380004
0.9	-0.252166754	-0.246475096	-0.247540929	-0.250547056	-0.252013187
0.94	-0.27534517	-0.26901167	-0.270275467	-0.273977583	-0.27517143
0.98	-0.305332117	-0.29897954	-0.300205428	-0.304609731	-0.305636344
1.02	-0.345417445	-0.340018673	-0.340867069	-0.345937262	-0.346978764
1.06	-0.400540897	-0.397682912	-0.397673856	-0.403289055	-0.404638344
1.1	-0.478182582	-0.480542241	-0.478995256	-0.484859946	-0.486968065
1.14	-0.589744326	-0.601948598	-0.597883773	-0.603337195	-0.606881002
1.18	-0.752650885	-0.78282041	-0.774801463	-0.778418043	-0.784396839
1.22	-0.993408014	-1.055856714	-1.041766734	-1.040531001	-1.050400703
1.26	-1.351663931	-1.471361939	-1.448166808	-1.435815236	-1.4516621
1.3	-1.884628828	-2.103810258	-2.067586451	-2.031423795	-2.056164498
1.34	-2.669692792	-3.055757115	-3.002837764	-2.917994873	-2.955590077
1.38	-3.801230327	-4.452486826	-4.383818104	-4.203373692	-4.259168811
1.42	-5.377981903	-6.420964703	-6.354637136	-5.991752424	-6.073524946
1.46	-7.482150259	-9.047154662	-9.054277902	-8.344478211	-8.465588533
1.5	-10.14804157	-12.24768089	-12.56295382	-11.1909543	-11.37640332
1.54	-13.25786817	-15.24624759	-16.44922509	-14.04250546	-14.32223147
1.58	-16.13947805	-16.18738919	-18.20380064	-15.64215101	-15.97380184
1.62	-17.29862107	-15.14597153	-16.75200273	-15.38559532	-15.66619346
1.66	-16.60211208	-13.84986534	-14.93969781	-14.4040933	-14.62703672
1.7	-15.47505306	-12.90461363	-13.67777588	-13.53576837	-13.7320944
1.74	-14.5907742	-12.33517823	-12.91675329	-12.9703565	-13.16313268
1.78	-14.04060868	-12.07490058	-12.53220872	-12.69689579	-12.90180867
1.82	-13.78415958	-12.06566038	-12.4361709	-12.67470278	-12.90467067
1.86	-13.77223421	-12.26834856	-12.57391805	-12.87053092	-13.13863744
1.9	-13.9678022	-12.65928528	-12.91308999	-13.26347998	-13.58500738
1.94	-14.34618991	-13.22600421	-13.43616374	-13.84388941	-14.23826119
1.98	-14.89215872	-13.96424604	-14.136006	-14.61208323	-15.10536671
2.02	-15.5971573	-14.87602496	-15.01344607	-15.57831483	-16.20713729
2.06	-16.45698499	-15.96834901	-16.07614239	-16.7645391	-17.58305042
2.1	-17.4693112	-17.25204959	-17.33825002	-18.20910829	-19.30276938
2.14	-18.62988433	-18.73972717	-18.82032125	-19.97710313	-21.49345315
2.18	-19.92507692	-20.44041494	-20.54806653	-22.1835909	-24.41281606
2.22	-21.31618385	-22.34466729	-22.54547979	-25.0521615	-28.69752919
2.26	-22.70902835	-24.38471409	-24.80690984	-29.09201693	-36.67882973
2.3	-23.91259921	-26.34610917	-27.20068521	-35.73219353	-39.85689872
2.34	-24.64296646	-27.7750573	-29.23597518	-40.16415173	-30.48187297
2.38	-24.67867974	-28.18329502	-30.03497711	-32.27176295	-26.01624357
2.42	-24.06357857	-27.57689919	-29.37683859	-27.78143025	-23.08949418
2.46	-23.04045665	-26.35715726	-27.99257617	-24.81623047	-20.87037231
2.5	-21.83122556	-24.81794967	-26.39835617	-22.53954371	-19.09408938
2.54	-20.55484776	-23.07382593	-24.69337411	-20.60323668	-17.91513023
2.58	-19.25669361	-21.18479808	-22.85199759	-18.83788139	-16.66912105
2.62	-17.94930193	-19.21736186	-20.88014415	-17.16066537	-14.55744774
2.66	-16.63624426	-17.241553	-18.8360249	-15.53783557	-12.73675762
2.7	-15.3224314	-15.31557639	-16.79546495	-13.96359037	-11.09163366
2.74	-14.0171791	-13.48082395	-14.82245412	-12.44654485	-9.555724692
2.78	-12.73413633	-11.76558003	-12.96142499	-11.00171747	-8.127682205
2.82	-11.49026367	-10.19082832	-11.24173071	-9.646646161	-6.829313931
2.86	-10.30475907	-8.774417477	-9.684091084	-8.399900453	-5.690434354
2.9	-9.198025807	-7.532389245	-8.304636467	-7.280300193	-4.73944801
2.94	-8.190406117	-6.477557822	-7.115765504	-6.305587505	-3.99464838
2.98	-7.300420338	-5.616344788	-6.124547073	-5.490003116	-3.457698633
3.02	-6.542568392	-4.945679284	-5.330191453	-4.841138798	-3.112413882
3.06	-5.925161617	-4.451882135	-4.722416012	-4.357283596	-2.929590573
3.1	-5.448831614	-4.112389158	-4.281977381	-4.026656083	-2.875172553
3.14	-5.106111661	-3.89954792	-3.98336242	-3.829094969	-2.918286565
3.18	-4.882066861	-3.784806172	-3.798503102	-3.739514962	-3.037735353
3.22	-4.755875139	-3.741905271	-3.70015864	-3.731721637	-3.224829744
3.26	-4.703466934	-3.748595541	-3.664173044	-3.781414803	-3.462145527
3.3	-4.701029224	-3.787110054	-3.670523492	-3.867940016	-3.682818466
3.34	-4.728291508	-3.843892192	-3.703480811	-3.974952426	-3.857191947
3.38	-4.770288211	-3.909013613	-3.751281021	-4.090395773	-4.020586187
3.42	-4.817289548	-3.975558646	-3.805644072	-4.20616656	-4.191575471
3.46	-4.863655725	-4.039109831	-3.861532343	-4.317699007	-4.372740062
3.5	-4.906531528	-4.097379138	-3.918232841	-4.423575081	-4.564460103
3.54	-4.944861103	-4.14998087	-3.984931058	-4.525169937	-4.768556474
3.58	-4.978791846	-4.19831752	-4.08910886	-4.626285947	-4.988688699
3.62	-5.00936304	-4.245534345	-4.2436079	-4.732701528	-5.230217087
3.66	-5.038358473	-4.296484125	-4.404217363	-4.851562936	-5.500024303
3.7	-5.068235625	-4.357628081	-4.551572591	-4.990582042	-5.806314407
