# Supplementary material for: The Parametric Study and Fine-Tuning of Bow-Tie Slot Antenna with Loaded Stub
Source: PLoS One. 2017 Jan 23;12(1):e0169033. doi: 10.1371/journal.pone.0169033 (PMC5256992; doi:10.1371/journal.pone.0169033)
Supplement: S10 Text — (TXT) [file pone.0169033.s012.txt]

166  554  0.293112  129.457733  -0.020630  0.471917
167  558  0.488520  129.213486  -0.034443  0.474231
168  563  0.879336  129.457733  -0.061811  0.470606
169  567  1.270151  128.480713  -0.089869  0.479385
170  572  1.856375  124.572548  -0.135411  0.517745
171  577  2.002931  123.839767  -0.146911  0.524507
172  581  2.002931  119.687347  -0.152858  0.570799
173  586  1.856375  118.710312  -0.143253  0.583420
174  590  1.612115  118.466049  -0.124953  0.588455
175  595  1.465559  119.198830  -0.112862  0.581137
176  599  1.172447  119.931610  -0.089778  0.574648
177  604  1.221299  122.129944  -0.091501  0.549277
178  609  1.319003  123.106987  -0.097859  0.537730
179  613  1.416707  123.595505  -0.104572  0.531683
180  619  1.660967  123.839767  -0.122138  0.527293
181  623  2.002931  124.084023  -0.146584  0.521838
182  628  1.954079  124.084023  -0.143064  0.522264
183  632  2.540303  122.862724  -0.187078  0.529717
184  637  2.589155  120.175873  -0.195501  0.558665
185  642  2.784563  121.152901  -0.207822  0.545383
186  646  1.319003  107.718605  -0.115845  0.723890
187  651  1.807523  114.313637  -0.146222  0.635737
188  655  1.612115  111.138252  -0.135474  0.676912
189  660  1.758671  110.893990  -0.148025  0.678359
190  666  -72.691742  5.617978  1.000462  0.000045
191  670  -67.220322  120.175873  0.999562  0.000753
192  675  2.442599  111.138252  -0.203464  0.666023
193  679  1.807523  113.092331  -0.148241  0.650573
194  684  1.709819  114.313637  -0.138435  0.636756
195  688  1.758671  114.557884  -0.141946  0.633306
196  694  1.905227  114.557884  -0.153574  0.631729
197  699  2.002931  114.069374  -0.162173  0.636474
198  703  2.051783  112.848076  -0.168340  0.650657
199  708  2.100635  111.382507  -0.175188  0.667992
200  713  2.051783  110.161209  -0.173690  0.683858
201  718  2.002931  108.451385  -0.173201  0.706216
202  722  1.807523  107.718605  -0.158064  0.718333
203  727  1.514411  107.230095  -0.133622  0.728297
204  732  0.293112  110.893990  -0.024869  0.688355
205  736  0.341964  110.405472  -0.029183  0.694548
206  741  0.439668  109.428429  -0.037964  0.706987
207  745  0.537372  109.428429  -0.046388  0.706652
208  750  0.586224  108.939911  -0.050904  0.712858
209  755  0.732780  109.184166  -0.063404  0.708971
210  760  0.537372  109.916946  -0.046111  0.700288
211  765  0.390816  110.405472  -0.033348  0.694426
212  769  0.341964  110.405472  -0.029183  0.694548
213  774  0.341964  110.649727  -0.029097  0.691395
214  778  0.293112  110.649727  -0.024942  0.691500
215  783  0.293112  110.649727  -0.024942  0.691500
216  788  0.244260  110.649727  -0.020786  0.691589
217  792  0.000000  110.649727  -0.000000  0.691791
218  797  0.293112  110.649727  -0.024942  0.691500
219  801  0.048852  112.848076  -0.004051  0.663786
220  806  -0.244260  111.626770  0.020545  0.679062
221  810  -0.293112  113.336594  0.024166  0.657401
222  815  -0.488520  114.802155  0.039599  0.638788
223  820  -0.537372  115.779190  0.043086  0.626716
224  824  -0.537372  115.046417  0.043435  0.635646
225  829  -0.586224  31.265266  0.457902  3.518537
226  833  -62.481682  126.526627  0.999105  0.001207
227  838  -0.097704  123.595505  0.007241  0.536224
228  843  -0.195408  122.862724  0.014583  0.544418
229  847  -0.244260  122.862724  0.018227  0.544368
230  853  -0.244260  122.862724  0.018227  0.544368
231  857  -0.244260  123.106987  0.018185  0.541609
232  862  -0.244260  122.862724  0.018227  0.544368
233  866  -0.244260  122.862724  0.018227  0.544368
234  871  -0.244260  118.710312  0.018994  0.592297
235  877  0.097704  119.198830  -0.007560  0.586685
236  881  -0.097704  125.061066  0.007144  0.519869
237  886  -0.293112  122.618462  0.021923  0.547072
238  890  -0.293112  125.305328  0.021382  0.516999
239  895  -0.146556  126.526627  0.010577  0.503705
240  900  -0.244260  123.839767  0.018061  0.533369
241  905  -0.293112  126.770889  0.021106  0.500902
242  910  -0.097704  125.793846  0.007097  0.511773
243  914  -0.048852  126.770889  0.003518  0.501076
244  919  0.146556  127.015137  -0.010532  0.498372
245  923  -0.048852  126.526627  0.003526  0.503745
246  928  -0.048852  126.526627  0.003526  0.503745
247  933  0.000000  127.259399  -0.000000  0.495758
248  937  0.048852  127.747932  -0.003489  0.490454
249  942  0.390816  127.503662  -0.027959  0.492796
250  946  0.537372  127.503662  -0.038434  0.492520
251  951  0.488520  127.503662  -0.034943  0.492621
252  955  0.537372  127.259399  -0.038515  0.495168
253  960  0.537372  127.259399  -0.038515  0.495168
254  965  0.586224  126.770889  -0.042191  0.500367
255  969  0.683928  126.038109  -0.049529  0.508114
256  974  0.635076  126.282356  -0.045898  0.505576
257  978  0.683928  126.282356  -0.049422  0.505441
258  983  0.683928  125.549583  -0.049745  0.513479
259  987  0.683928  125.061066  -0.049964  0.518868
260  992  0.732780  125.061066  -0.053526  0.518717
261  997  0.732780  124.816803  -0.053645  0.521419
262  1001  0.732780  124.084023  -0.054006  0.529561
263  1006  0.732780  124.328285  -0.053885  0.526841
264  1010  0.732780  124.084023  -0.054006  0.529561
265  1015  0.781632  123.839767  -0.057729  0.532120
266  1020  0.830484  123.351242  -0.061607  0.537407
267  1024  0.830484  122.862724  -0.061892  0.542898
268  1029  0.879336  122.618462  -0.065673  0.545457
269  1033  0.879336  121.885681  -0.066136  0.553755
270  1039  0.879336  120.664383  -0.066931  0.567717
271  1043  0.781632  120.175873  -0.059806  0.573759
272  1048  0.781632  119.687347  -0.060101  0.579424
273  1053  0.732780  119.198830  -0.056634  0.585309
274  1057  0.635076  119.198830  -0.049098  0.585658
275  1062  0.635076  118.954567  -0.049221  0.588519
276  1066  0.586224  118.710312  -0.045555  0.591545
277  1071  0.488520  117.977531  -0.038262  0.600481
278  1075  0.341964  117.977531  -0.026791  0.600810
279  1080  0.390816  118.221786  -0.030538  0.597818
280  1085  0.390816  117.977531  -0.030616  0.600713
281  1089  0.341964  117.733269  -0.026860  0.603714
282  1094  0.341964  117.000488  -0.027070  0.612468
283  1098  0.341964  117.244751  -0.026999  0.609543
284  1103  0.341964  116.756226  -0.027141  0.615402
285  1109  0.341964  115.779190  -0.027430  0.627213
286  1113  0.244260  115.534927  -0.019648  0.630353
287  1118  0.244260  115.534927  -0.019648  0.630353
288  1122  0.244260  113.580856  -0.020083  0.654435
289  1127  0.048852  113.580856  -0.004017  0.654613
290  1132  -0.048852  113.092331  0.004040  0.660720
291  1137  -0.097704  114.313637  0.007968  0.645494
292  1142  0.293112  114.557884  -0.023833  0.642249
293  1146  0.048852  112.848076  -0.004051  0.663786
294  1151  -0.293112  113.092331  0.024234  0.660457
295  1155  -0.244260  112.115288  0.020427  0.672852
296  1160  -0.488520  111.871033  0.040952  0.675369
297  1164  -0.439668  110.893990  0.037292  0.687994
298  1169  -0.488520  109.184166  0.042304  0.710025
299  1174  -0.683928  108.451385  0.059731  0.718848
300  1179  -0.781632  108.695648  0.068029  0.715114
301  1184  -0.635076  110.161209  0.054315  0.696727
302  1188  -0.928188  106.741577  0.082754  0.740173
303  1193  -1.172447  106.497314  0.104705  0.741503
304  1198  -1.172447  106.497314  0.104705  0.741503
305  1202  -1.270151  106.008797  0.114072  0.747161
306  1207  -1.416707  105.520271  0.127900  0.752227
307  1211  -1.465559  105.276016  0.132680  0.754981
308  1216  -1.612115  104.787491  0.146694  0.759822
309  1220  -1.660967  104.543236  0.151557  0.762502
310  1225  -1.709819  104.543236  0.155936  0.761843
311  1230  -1.807523  104.298973  0.165210  0.763782
312  1234  -1.954079  104.543236  0.177728  0.758277
313  1239  -2.002931  104.543236  0.182065  0.757510
314  1243  -2.002931  104.543236  0.182065  0.757510
315  1248  -2.100635  103.810455  0.192579  0.765785
316  1252  -2.247191  103.810455  0.205612  0.763217
317  1257  -2.296043  103.810455  0.209939  0.762326
318  1262  -2.393747  104.054710  0.217860  0.757233
319  1266  -2.442599  103.810455  0.222865  0.759547
320  1272  -2.491451  104.054710  0.226423  0.755343
321  1276  -2.589155  104.054710  0.234949  0.753386
322  1281  -2.589155  104.298973  0.234197  0.750167
323  1286  -2.589155  103.321930  0.237238  0.763101
324  1290  -7.132389  98.192474  0.611461  0.660297
325  1295  -6.888129  86.956528  0.687540  0.781259
326  1299  -3.663898  93.795799  0.375655  0.862785
327  1304  -2.589155  99.902298  0.248636  0.809633
328  1308  -2.344895  101.123596  0.222235  0.798001
329  1313  -2.198339  102.344902  0.205301  0.784014
330  1319  -2.296043  101.367859  0.217027  0.795603
331  1323  -2.296043  101.367859  0.217027  0.795603
332  1328  -2.344895  101.123596  0.222235  0.798001
333  1332  -2.344895  101.123596  0.222235  0.798001
334  1337  -2.344895  102.100639  0.219256  0.784552
335  1341  -2.198339  101.123596  0.208798  0.800908
336  1347  -2.344895  97.703957  0.233410  0.846467
337  1352  -3.419639  89.643379  0.376720  0.932572
338  1356  -2.979970  90.620415  0.326885  0.934297
339  1361  -2.931118  90.864677  0.320630  0.932232
340  1366  -2.882267  90.131897  0.319470  0.945297
341  1371  -3.126527  88.910599  0.351445  0.955417
342  1376  -3.370787  87.689301  0.384089  0.964528
343  1380  -3.712750  88.666344  0.411959  0.934781
344  1385  -2.686859  88.910599  0.305372  0.971439
345  1389  -3.761602  87.445038  0.425190  0.950826
346  1394  -4.152418  85.246704  0.480344  0.964164
347  1398  -4.054714  87.689301  0.452028  0.933267
348  1403  -5.178309  86.223740  0.565822  0.893169
349  1408  -5.520273  86.223740  0.594234  0.873000
350  1412  -5.373717  86.468002  0.580042  0.878645
351  1416  -5.764533  82.804108  0.646747  0.899341
352  1420  -6.546165  83.048363  0.702879  0.843611
353  1425  -7.523205  87.689301  0.720161  0.735331
354  1429  -7.620909  85.979485  0.742000  0.744361
355  1434  -7.474353  84.269661  0.750276  0.769045
356  1438  -7.474353  84.269661  0.750276  0.769045
357  1442  -8.011724  92.085976  0.709296  0.669428
358  1447  -8.109428  93.551537  0.702642  0.652180
359  1451  -8.109428  95.261360  0.689242  0.638273
360  1456  -8.158280  96.482651  0.682613  0.625933
361  1464  -8.109428  98.192474  0.667507  0.614426
362  1468  -8.109428  98.192474  0.667507  0.614426
363  1473  -8.109428  98.681000  0.664030  0.610453
364  1477  -8.158280  98.681000  0.666642  0.608173
365  1482  -8.158280  99.658035  0.659808  0.600284
366  1486  -8.158280  98.436737  0.668375  0.610146
367  1491  -8.060576  100.390816  0.649553  0.598747
368  1496  -7.962873  100.635078  0.642600  0.601098
369  1500  -8.158280  102.833412  0.638672  0.574685
370  1505  -8.207132  104.054710  0.633544  0.562857
371  1509  -8.255984  100.635078  0.658298  0.588047
372  1514  -6.741573  102.589149  0.558103  0.635972
373  1518  -6.692721  103.566193  0.549060  0.628618
374  1523  -6.839277  104.298973  0.553809  0.615903
375  1528  -6.936981  104.054710  0.561275  0.614320
376  1532  -6.985833  103.810455  0.565732  0.614632
377  1537  -6.936981  104.054710  0.561275  0.614320
378  1541  -6.985833  104.054710  0.564254  0.612379
379  1546  -6.888129  104.298973  0.556817  0.613982
380  1551  -6.741573  103.810455  0.550657  0.624357
381  1555  -6.692721  103.077682  0.552021  0.633286
382  1560  -6.741573  102.344902  0.559621  0.638303
383  1564  -6.741573  101.612122  0.564233  0.645313
384  1569  -6.692721  101.123596  0.564254  0.652071
385  1573  -6.643869  100.635078  0.564283  0.658889
386  1579  -6.497313  99.413780  0.562785  0.677271
387  1584  -6.399610  97.948219  0.566216  0.696379
388  1588  -6.301906  96.971176  0.566406  0.710874
389  1593  -6.155349  95.505623  0.566742  0.733126
390  1598  -6.106497  94.528580  0.570472  0.745924
391  1603  -6.106497  93.551537  0.577826  0.756451
392  1607  -6.008793  92.818756  0.576433  0.769390
393  1612  -5.959941  91.841721  0.580524  0.782723
394  1617  -5.862237  90.620415  0.583098  0.801646
395  1621  -5.911089  88.666344  0.603186  0.821221
396  1626  -6.057645  87.689301  0.622758  0.823805
397  1630  -6.155349  86.712257  0.638874  0.828898
398  1635  -6.399610  85.979485  0.663426  0.821822
399  1640  -6.448462  85.490959  0.671573  0.823984
400  1644  -6.497313  81.827065  0.712282  0.860057
401  1649  -6.643869  84.025398  0.699674  0.826743
402  1653  -7.865169  82.559845  0.790079  0.757351
403  1658  -10.600880  35.661945  1.502571  0.566314
404  1662  -8.842209  68.148506  1.009129  0.778468
405  1667  -9.086468  75.476303  0.925440  0.718049
406  1672  -9.135321  71.568146  0.974297  0.735538
407  1676  -9.379580  76.941864  0.919703  0.687943
408  1681  -9.623840  70.835373  0.998564  0.699194
409  1685  -9.233025  70.591110  0.989818  0.732326
410  1691  -9.330729  69.858330  1.002159  0.727606
411  1695  -8.988764  69.858330  0.991190  0.756727
412  1700  -9.721544  74.499268  0.958467  0.675155
413  1705  -8.402540  70.102592  0.965894  0.806975
414  1709  -9.623840  70.102592  1.007554  0.702295
415  1714  -9.037617  70.346848  0.986497  0.750023
416  1718  -9.037617  74.255013  0.937964  0.728824
417  1723  -9.037617  73.522232  0.946773  0.732956
418  1728  -9.672691  73.033707  0.973791  0.685625
419  1732  -9.135321  39.081581  1.514528  0.759794
420  1738  -8.744504  53.737179  1.235614  0.840297
421  1742  -8.891060  60.332191  1.126060  0.807310
422  1747  -8.842209  63.019054  1.083163  0.802275
423  1751  -8.842209  63.507568  1.075788  0.800243
424  1756  -8.793356  63.507568  1.074415  0.805096
425  1761  -8.842209  63.751831  1.072127  0.799206
426  1765  -8.842209  62.286274  1.094355  0.805221
427  1770  -8.842209  57.645332  1.168888  0.820687
428  1774  -8.891060  57.156818  1.177903  0.816534
429  1779  -9.281876  26.868589  1.745968  0.614583
430  1784  -9.330729  29.799707  1.686158  0.648029
431  1789  -9.379580  37.616024  1.532426  0.718213
432  1794  -9.037617  40.791401  1.483693  0.782540
433  1798  -9.233025  7.327797  2.028684  0.202973
434  1803  -13.434295  0.000000  1.541147  0.000000
435  1807  -12.994627  1.465559  1.576971  0.019025
436  1812  -12.164143  4.152418  1.650470  0.062726
437  1817  -11.822178  7.083537  1.677686  0.113549
438  1821  -12.017586  4.152418  1.665186  0.064506
439  1826  -12.506107  2.686859  1.619682  0.038126
440  1831  -12.506107  -1.221299  1.620832  -0.017347
441  1836  -13.971666  -5.862237  1.495662  -0.063712
442  1840  -14.997558  -7.572056  1.426183  -0.069043
443  1845  -16.170004  -7.816317  1.362517  -0.059023
444  1850  -17.049339  -7.816317  1.322138  -0.051526
445  1854  -16.707376  -13.678554  1.327094  -0.093695
446  1859  -16.414265  -16.121153  1.334012  -0.114561
447  1863  -16.951635  -13.190034  1.317701  -0.087176
448  1868  -16.365412  -23.693211  1.311657  -0.163975
449  1872  -16.560820  -33.952126  1.260892  -0.213986
450  1878  -16.805080  -35.417686  1.246643  -0.213184
451  1883  -17.733269  -47.874935  1.166662  -0.228513
452  1887  -17.782120  -44.211040  1.182453  -0.216485
453  1892  -19.980459  -50.073280  1.123169  -0.174404
454  1896  -19.833904  -60.820713  1.086292  -0.195380
455  1901  -19.394236  -46.897900  1.142824  -0.181019
456  1906  -19.491940  -71.568146  1.047196  -0.213059
457  1910  -19.931606  -55.691254  1.104072  -0.185724
458  1915  -18.612604  -107.230095  0.910428  -0.206883
459  1919  -17.049339  -107.718605  0.886949  -0.242107
460  1924  -19.833904  -114.802155  0.903006  -0.168862
461  1928  -16.805080  -117.000488  0.849913  -0.223454
462  1933  -16.658524  -121.885681  0.831423  -0.212013
463  1938  -16.853931  -128.724960  0.815890  -0.186725
464  1942  -16.658524  -122.374207  0.829927  -0.210502
465  1947  -18.466049  -159.013199  0.796875  -0.069090
466  1951  -18.954567  -151.441132  0.815356  -0.089062
467  1956  -19.882755  -163.409866  0.821655  -0.048052
468  1960  -19.589643  -166.829514  0.813898  -0.039316
469  1965  -19.736198  -170.737671  0.814899  -0.027332
470  1971  -19.931606  -169.516357  0.819151  -0.030354
471  1975  -19.931606  -170.981918  0.818559  -0.026129
472  1980  -18.759159  -163.898392  0.798961  -0.051812
473  1984  -18.759159  -170.004883  0.795388  -0.032280
474  1989  -18.026381  -159.501709  0.786843  -0.070273
475  1994  -17.830973  -161.455780  0.780647  -0.064808
476  1998  -18.466049  -159.257446  0.796641  -0.068301
477  2003  -17.635565  -158.280411  0.779248  -0.077047
478  2007  -17.830973  -160.967270  0.781084  -0.066490
479  2012  -18.319492  -158.036148  0.794703  -0.073215
480  2017  -18.368343  -172.203232  0.786050  -0.026115
481  2022  -19.345383  -180.019547  0.805335  0.000060
482  2027  -20.810944  172.936005  0.834004  0.018841
483  2031  -20.420128  152.173920  0.841476  0.075535
484  2036  -20.810944  163.409866  0.838376  0.043973
485  2040  -19.736198  148.510025  0.833907  0.090769
486  2045  -18.514900  151.441132  0.806482  0.092794
487  2049  -16.658524  149.487045  0.767548  0.117037
488  2054  -17.928677  148.754272  0.797866  0.106784
489  2059  -17.049339  153.395218  0.771327  0.098985
490  2064  -8.988764  -136.052750  0.533510  -0.301085
491  2065  -13.531999  176.599899  0.652442  0.017052
492  2066  -4.250122  -150.952606  0.255004  -0.243212
493  2067  -8.646800  -160.234497  0.471287  -0.136420
494  2068  -13.287739  -171.714706  0.645929  -0.042302
495  2070  -20.468979  -179.775284  0.826912  -0.000620
496  2071  -22.667316  -151.929657  0.876118  -0.060981
497  2072  -24.474840  116.023445  0.943601  0.101672
498  2073  -26.624329  123.351242  0.947187  0.073968
499  2074  -27.454813  150.952606  0.927774  0.038259
500  2076  -26.722033  154.127991  0.919594  0.037093
501  2078  -26.038105  153.883728  0.913388  0.040226
502  2082  -26.575478  148.265762  0.922192  0.045604
503  2087  -27.161701  141.182220  0.932570  0.051360
504  2091  -27.552517  130.190521  0.945435  0.060651
505  2096  -26.722033  116.756226  0.956134  0.078920
506  2100  -26.428921  109.184166  0.965265  0.087178
507  2105  -26.038105  104.787491  0.970376  0.093868
508  2111  -26.624329  109.428429  0.965757  0.085146
509  2115  -28.578407  131.167557  0.950677  0.053385
510  2120  -28.969223  159.013199  0.935354  0.023887
511  2124  -26.526625  176.599899  0.910047  0.005103
512  2129  -24.816803  -173.668793  0.891932  -0.011335
513  2134  -22.911577  -163.165604  0.871160  -0.036273
514  2138  -21.348314  -157.547638  0.851642  -0.056109
515  2144  -20.175867  -152.662430  0.836692  -0.076037
516  2148  -19.638496  -151.441132  0.828420  -0.083480
517  2153  -19.491940  -153.150955  0.823671  -0.079779
518  2157  -19.833904  -155.593552  0.827410  -0.070430
519  2162  -20.957499  -157.059113  0.845692  -0.059523
520  2167  -21.787983  -161.211533  0.855810  -0.045170
521  2171  -22.569614  -163.654129  0.866032  -0.036465
522  2177  -22.618465  -168.539322  0.864454  -0.025552
523  2181  -22.471909  -172.203232  0.861099  -0.017677
524  2186  -21.592575  -177.576950  0.846407  -0.005999
525  2190  -20.713238  -180.996582  0.831326  0.002687
526  2195  -19.638496  178.065460  0.811263  0.005773
527  2200  -18.954567  175.867126  0.797662  0.013135
528  2204  -18.808012  176.111389  0.794527  0.012526
529  2210  -18.856865  178.798248  0.795258  0.003855
530  2214  -19.296532  -178.065460  0.804425  -0.005959
531  2219  -19.443089  -176.111389  0.807626  -0.011814
532  2224  -20.273571  -172.691742  0.824400  -0.020516
533  2228  -20.859795  -168.295059  0.836544  -0.030998
534  2233  -21.006351  -166.096725  0.840143  -0.036245
535  2237  -21.104053  -165.608215  0.842059  -0.037151
536  2243  -21.055202  -167.562286  0.840236  -0.032307
537  2247  -21.250610  -170.493408  0.842317  -0.024275
538  2252  -21.397167  -172.936005  0.844004  -0.017803
539  2257  -21.592575  -172.936005  0.847213  -0.017468
540  2261  -21.201759  -170.737671  0.841410  -0.023766
541  2266  -20.566683  -167.806549  0.831620  -0.033202
542  2270  -19.540791  -167.073776  0.812806  -0.038770
543  2276  -18.954567  -165.852463  0.801714  -0.044773
544  2280  -18.417196  -165.363953  0.790641  -0.048642
545  2285  -17.977528  -164.142654  0.781775  -0.054797
546  2290  -17.733269  -162.921341  0.777167  -0.060276
547  2294  -17.391304  -163.898392  0.768385  -0.058621
548  2299  -17.537861  -163.898392  0.771846  -0.057864
549  2303  -17.830973  -165.119690  0.777733  -0.052134
550  2309  -18.221788  -166.096725  0.785873  -0.047055
551  2314  -18.563751  -168.050797  0.792180  -0.039248
552  2318  -18.710308  -169.516357  0.794574  -0.034001
553  2323  -19.101124  -170.493408  0.802317  -0.029758
554  2327  -19.052273  -170.737671  0.801210  -0.029127
555  2332  -18.905716  -171.958969  0.797692  -0.025643
556  2336  -18.612604  -171.470444  0.791644  -0.027935
557  2341  -18.368343  -170.249146  0.786838  -0.032635
558  2347  -18.075233  -167.806549  0.781562  -0.041857
559  2351  -17.879826  -164.142654  0.779562  -0.055281
560  2356  -17.440155  -161.944305  0.771169  -0.065366
561  2360  -16.707376  -160.723007  0.754468  -0.074364
562  2365  -16.316561  -160.723007  0.744480  -0.076915
563  2369  -16.365412  -158.768936  0.747795  -0.084247
564  2374  -16.316561  -157.059113  0.748495  -0.091301
565  2380  -16.267708  -155.837814  0.748732  -0.096475
566  2384  -16.121153  -155.349289  0.745549  -0.099635
567  2389  -16.023449  -154.860764  0.743627  -0.102425
568  2393  -15.925745  -154.616501  0.741370  -0.104267
569  2398  -15.779189  -154.616501  0.737453  -0.105576
570  2403  -15.583781  -154.616501  0.732151  -0.107336
571  2407  -15.144114  -154.372253  0.720225  -0.112407
572  2413  -14.704446  -155.593552  0.705769  -0.111069
573  2417  -14.313630  -156.082062  0.693335  -0.112356
574  2422  -13.873962  -156.570587  0.678957  -0.113976
575  2426  -13.531999  -157.791885  0.666317  -0.110986
576  2431  -13.287739  -158.768936  0.657007  -0.108129
577  2436  -13.043479  -159.990234  0.647295  -0.103828
578  2440  -12.848071  -161.455780  0.638927  -0.097657
579  2446  -12.945775  -161.944305  0.641772  -0.094410
580  2450  -13.092331  -162.188568  0.646525  -0.092131
581  2455  -13.092331  -161.944305  0.646781  -0.093390
582  2459  -13.141183  -162.188568  0.648183  -0.091796
583  2464  -13.190035  -161.455780  0.650610  -0.095209
584  2469  -13.043479  -160.967270  0.646178  -0.098781
585  2473  -12.750367  -162.677094  0.634245  -0.091901
586  2479  -12.506107  -163.898392  0.624441  -0.086962
587  2483  -12.506107  -164.875427  0.623543  -0.081695
588  2488  -12.603811  -164.875427  0.627006  -0.081122
589  2493  -12.603811  -163.654129  0.628135  -0.087659
590  2497  -12.506107  -163.409866  0.624911  -0.089595
591  2502  -12.359550  -162.921341  0.620159  -0.093202
592  2506  -12.310698  -162.677094  0.618649  -0.094862
593  2512  -12.212994  -161.944305  0.615882  -0.099555
594  2516  -12.066439  -161.455780  0.611064  -0.103308
595  2521  -11.919882  -161.455780  0.605659  -0.104374
596  2526  -11.773327  -162.188568  0.599404  -0.101278
597  2530  -11.773327  -162.677094  0.598894  -0.098503
598  2535  -11.773327  -162.921341  0.598644  -0.097115
599  2539  -11.773327  -163.409866  0.598155  -0.094340
600  2545  -11.822178  -163.165604  0.600226  -0.095405
601  2549  -11.919882  -162.188568  0.604867  -0.100255
602  2554  -11.822178  -160.723007  0.602849  -0.109232
603  2559  -11.675623  -159.257446  0.599102  -0.118724
604  2563  -11.382511  -159.257446  0.587931  -0.121126
605  2568  -11.089399  -159.990234  0.575632  -0.119163
606  2572  -11.040546  -159.990234  0.573708  -0.119549
607  2578  -11.040546  -159.501709  0.574300  -0.122470
608  2583  -10.942842  -159.013199  0.571041  -0.126202
609  2587  -10.796288  -158.524673  0.565813  -0.130388
610  2592  -10.649731  -158.768936  0.559592  -0.130132
611  2596  -10.405472  -159.013199  0.549307  -0.130652
612  2601  -10.307768  -159.501709  0.544667  -0.128390
613  2605  -10.258915  -160.234497  0.541763  -0.124166
614  2611  -10.161211  -160.234497  0.537690  -0.124922
615  2616  -10.112360  -160.723007  0.535079  -0.122194
616  2620  -10.063507  -160.967270  0.532750  -0.121003
617  2625  -10.112360  -161.211533  0.534528  -0.119088
618  2629  -10.112360  -160.723007  0.535079  -0.122194
619  2634  -10.063507  -160.478760  0.533307  -0.124119
620  2638  -9.965803  -159.745972  0.530044  -0.129568
621  2644  -9.916952  -159.013199  0.528866  -0.134675
622  2649  -9.868099  -158.768936  0.527091  -0.136654
623  2653  -9.770395  -158.768936  0.522912  -0.137464
624  2658  -9.672691  -158.280411  0.519325  -0.141470
625  2662  -9.526136  -158.280411  0.512966  -0.142707
626  2667  -9.526136  -158.524673  0.512656  -0.141093
627  2673  -9.477283  -158.524673  0.510523  -0.141500
628  2677  -9.428432  -158.524673  0.508385  -0.141906
629  2682  -9.379580  -158.768936  0.505934  -0.140683
630  2686  -9.330729  -158.280411  0.504396  -0.144350
631  2691  -9.330729  -158.280411  0.504396  -0.144350
632  2695  -9.233025  -157.791885  0.500699  -0.148455
633  2700  -9.135321  -157.791885  0.496348  -0.149290
634  2706  -9.037617  -157.791885  0.491971  -0.150122
635  2710  -8.939913  -157.547638  0.487884  -0.152625
636  2715  -8.793356  -157.791885  0.480917  -0.152190
637  2719  -8.744504  -158.280411  0.478071  -0.149216
638  2724  -9.721544  -158.280411  0.521432  -0.141056
639  2728  -9.379580  -157.791885  0.507177  -0.147198
640  2733  -8.793356  -157.791885  0.480917  -0.152190
641  2739  -8.744504  -157.547638  0.479000  -0.154294
642  2743  -8.744504  -158.036148  0.478377  -0.150908
643  2748  -8.402540  -158.280411  0.462292  -0.152004
644  2752  -8.451392  -158.036148  0.464867  -0.153329
645  2757  -8.451392  -157.547638  0.465482  -0.156773
646  2762  -8.451392  -157.791885  0.465173  -0.155051
647  2767  -8.451392  -158.036148  0.464867  -0.153329
648  2772  -8.402540  -157.303375  0.463519  -0.158910
649  2776  -8.402540  -157.547638  0.463207  -0.157183
650  2781  -8.207132  -157.303375  0.454353  -0.160559
651  2785  -8.158280  -157.791885  0.451432  -0.157468
652  2790  -8.158280  -158.280411  0.450833  -0.153969
653  2795  -8.158280  -158.036148  0.451131  -0.155718
654  2800  -8.207132  -158.280411  0.453138  -0.153578
655  2805  -8.207132  -158.280411  0.453138  -0.153578
656  2809  -8.207132  -158.036148  0.453436  -0.155322
657  2814  -8.158280  -158.036148  0.451131  -0.155718
658  2818  -8.207132  -157.547638  0.454044  -0.158813
659  2823  -8.255984  -157.303375  0.456654  -0.160148
660  2829  -8.207132  -157.059113  0.454666  -0.162306
661  2833  -8.255984  -156.814850  0.457285  -0.163633
662  2838  -8.255984  -156.082062  0.458258  -0.168864
663  2842  -8.255984  -154.860764  0.459953  -0.177596
664  2847  -8.207132  -154.860764  0.457644  -0.178055
665  2852  -8.158280  -154.860764  0.455329  -0.178512
666  2856  -8.207132  -154.127991  0.458703  -0.183316
667  2862  -8.060576  -157.059113  0.447723  -0.163546
668  2866  -7.669761  -152.662430  0.435003  -0.199305
669  2871  -7.669761  -153.150955  0.434271  -0.195680
670  2875  -7.816317  -153.639481  0.440687  -0.190648
671  2880  -7.816317  -153.395218  0.441047  -0.192444
672  2885  -7.816317  -153.150955  0.441411  -0.194240
673  2889  -7.669761  -153.395218  0.433910  -0.193870
674  2895  -7.718613  -153.639481  0.435938  -0.191591
675  2899  -7.718613  -152.418167  0.437764  -0.200625
676  2904  -7.572057  -152.418167  0.430576  -0.202100
677  2908  -7.572057  -152.906693  0.429841  -0.198455
678  2913  -7.572057  -152.662430  0.430206  -0.200277
679  2918  -7.620909  -152.662430  0.432608  -0.199791
680  2922  -7.620909  -152.173920  0.433352  -0.203429
681  2928  -7.620909  -152.418167  0.432978  -0.201610
682  2932  -7.572057  -152.173920  0.430948  -0.203924
683  2937  -7.327797  -151.929657  0.419205  -0.208224
684  2942  -7.425501  -151.929657  0.424072  -0.207239
685  2946  -7.278945  -151.929657  0.416762  -0.208714
686  2951  -7.230093  -152.173920  0.413945  -0.207344
687  2956  -7.083537  -152.906693  0.405494  -0.203172
688  2961  -7.034685  -152.662430  0.403376  -0.205509
689  2965  -7.132389  -151.441132  0.410136  -0.213913
690  2970  -7.132389  -152.418167  0.408669  -0.206439
691  2975  -7.181241  -151.196869  0.412978  -0.215285
692  2979  -7.132389  -150.952606  0.410891  -0.217656
693  2984  -7.132389  -150.952606  0.410891  -0.217656
694  2989  -7.083537  -150.708359  0.408799  -0.220036
695  2994  -7.132389  -150.708359  0.411274  -0.219529
