# Supplementary material for: The Parametric Study and Fine-Tuning of Bow-Tie Slot Antenna with Loaded Stub
Source: PLoS One. 2017 Jan 23;12(1):e0169033. doi: 10.1371/journal.pone.0169033 (PMC5256992; doi:10.1371/journal.pone.0169033)
Supplement: S12 Text — (TXT) [file pone.0169033.s014.txt]

166  554  2.051783  -162.677094  -0.120254  -0.150179
167  558  2.784563  -165.119690  -0.161574  -0.127237
168  563  2.784563  -163.654129  -0.162127  -0.139919
169  567  2.833415  -166.585236  -0.163850  -0.114488
170  572  2.735711  -169.516357  -0.157473  -0.089487
171  577  2.735711  -171.226181  -0.157088  -0.074834
172  581  2.149487  -173.180267  -0.123537  -0.058678
173  586  1.905227  -172.691742  -0.109676  -0.063098
174  590  1.563263  -172.203232  -0.090160  -0.067593
175  595  1.221299  -170.493408  -0.070671  -0.082739
176  599  1.123595  -170.004883  -0.065081  -0.087078
177  604  1.025892  -168.783585  -0.059553  -0.097851
178  609  0.830484  -166.096725  -0.048479  -0.121645
179  613  0.732780  -169.760620  -0.042495  -0.089433
180  619  0.781632  -161.944305  -0.046097  -0.158553
181  623  1.123595  -164.142654  -0.065837  -0.138679
182  628  1.172447  -161.944305  -0.069082  -0.158143
183  632  1.172447  -162.188568  -0.069036  -0.155969
184  637  1.172447  -161.944305  -0.069082  -0.158143
185  642  0.928188  -165.363953  -0.054258  -0.128051
186  646  1.221299  -162.921341  -0.071763  -0.149396
187  651  1.123595  -163.165604  -0.065998  -0.147343
188  655  1.025892  -165.852463  -0.059892  -0.123653
189  660  -1.416707  -158.524673  0.084278  -0.188332
190  666  -1.367855  -150.708359  0.083909  -0.259612
191  670  0.244260  -157.547638  -0.014614  -0.198439
192  675  -1.025892  -159.501709  0.060908  -0.180164
193  679  -0.244260  -166.829514  0.014247  -0.115420
194  684  -0.341964  -162.921341  0.020126  -0.150093
195  688  -1.660967  -155.349289  0.099830  -0.216420
196  694  -1.709819  -87.933563  0.201473  -1.016240
197  699  0.293112  -99.169518  -0.029098  -0.851107
198  703  -0.244260  -109.428429  0.021099  -0.707457
199  708  -1.465559  -118.466049  0.113710  -0.589641
200  713  -2.198339  -125.061066  0.159216  -0.509471
201  718  -2.296043  -129.457733  0.160076  -0.462151
202  722  -2.296043  -131.900345  0.157037  -0.437062
203  727  -2.247191  -129.702011  0.156425  -0.460030
204  732  -2.296043  -128.969223  0.160711  -0.467225
205  736  -2.296043  -128.236450  0.161683  -0.474873
206  741  -2.296043  -126.282356  0.164380  -0.495486
207  745  -2.247191  -124.572548  0.163396  -0.514275
208  750  -2.198339  -122.618462  0.162804  -0.536059
209  755  -2.100635  -120.908653  0.158263  -0.556030
210  760  -2.002931  -119.443092  0.153231  -0.573579
211  765  -1.905227  -118.466049  0.147329  -0.585757
212  769  -1.856375  -124.816803  0.135113  -0.515084
213  774  -2.247191  -124.572548  0.163396  -0.514275
214  778  -2.051783  -122.374207  0.152496  -0.540187
215  783  -2.198339  -134.098679  0.148026  -0.415569
216  788  -2.247191  -122.374207  0.166728  -0.538250
217  792  -1.709819  -112.603813  0.141135  -0.657635
218  797  -1.123595  -109.428429  0.096733  -0.703246
219  801  -0.928188  -107.962875  0.081473  -0.723876
220  806  -0.781632  -106.253052  0.070183  -0.747730
221  810  -0.635076  -105.520271  0.057611  -0.758538
222  815  -0.439668  -104.054710  0.040703  -0.779713
223  820  -0.488520  -103.566193  0.045522  -0.786392
224  824  -0.048852  -102.344902  0.004634  -0.804802
225  829  0.000000  -101.367859  -0.000000  -0.818959
226  833  0.146556  -100.390816  -0.014294  -0.833204
227  838  0.195408  -99.658035  -0.019263  -0.844015
228  843  0.244260  -99.169518  -0.024251  -0.851235
229  847  0.195408  -99.169518  -0.019402  -0.851340
230  853  0.244260  -98.925255  -0.024339  -0.854917
231  857  0.244260  -98.192474  -0.024609  -0.866042
232  862  0.244260  -97.703957  -0.024792  -0.873528
233  866  0.341964  -96.971176  -0.035094  -0.884562
234  871  0.390816  -96.726913  -0.040254  -0.888178
235  877  0.390816  -96.238403  -0.040561  -0.895826
236  881  0.439668  -95.749870  -0.045975  -0.903312
237  886  0.488520  -95.261360  -0.051471  -0.910824
238  890  0.439668  -95.261360  -0.046332  -0.911075
239  895  0.439668  -95.017090  -0.046513  -0.914979
240  900  0.439668  -94.528580  -0.046879  -0.922832
241  905  0.341964  -94.040062  -0.036762  -0.931187
242  910  0.341964  -94.040062  -0.036762  -0.931187
243  914  0.293112  -92.574501  -0.032284  -0.955526
244  919  0.244260  -92.085976  -0.027127  -0.963872
245  923  0.146556  -91.353195  -0.016482  -0.976521
246  928  0.048852  -90.376167  -0.005588  -0.993440
247  933  0.048852  -90.620415  -0.005564  -0.989214
248  937  0.048852  -89.154861  -0.005708  -1.014844
249  942  0.000000  -87.933563  -0.000000  -1.036732
250  946  0.000000  -87.445038  0.000000  -1.045617
251  951  0.000000  -86.956528  0.000000  -1.054581
252  955  0.000000  -86.223740  0.000000  -1.068180
253  960  -0.097704  -85.735222  0.012152  -1.077275
254  965  -0.048852  -85.490959  0.006104  -1.081946
255  969  -0.244260  -84.269661  0.031231  -1.104885
256  974  -0.293112  -87.445038  0.035306  -1.044994
257  978  0.000000  -85.246704  -0.000000  -1.086603
258  983  -0.244260  -84.269661  0.031231  -1.104885
259  987  -0.488520  -81.582802  0.065800  -1.156719
260  992  -0.586224  -80.850021  0.080097  -1.170785
261  997  -0.732780  -76.453346  0.109791  -1.263681
262  1001  -0.781632  -74.255013  0.122984  -1.313614
263  1006  -0.830484  -72.789452  0.135121  -1.347872
264  1010  -0.830484  -71.568146  0.139104  -1.378128
265  1015  -0.830484  -70.102592  0.144163  -1.415614
266  1020  -0.830484  -68.392769  0.150485  -1.461076
267  1024  -0.781632  -67.171471  0.146264  -1.496030
268  1029  -0.781632  -66.194427  0.150079  -1.523807
269  1033  -0.781632  -65.461647  0.153054  -1.545111
270  1039  -0.830484  -63.996090  0.169143  -1.587524
271  1043  -0.879336  -62.774792  0.185177  -1.623723
272  1048  -0.928188  -61.309231  0.203688  -1.668890
273  1053  -0.928188  -60.087936  0.211155  -1.709497
274  1057  -0.928188  -58.378113  0.222402  -1.768840
275  1062  -0.928188  -56.424038  0.236517  -1.840519
276  1066  -0.879336  -54.469955  0.239176  -1.919369
277  1071  -0.830484  -53.248657  0.235725  -1.972375
278  1075  -0.781632  -51.783096  0.233803  -2.038534
279  1080  -0.683928  -50.561798  0.214273  -2.099490
280  1085  -0.683928  -49.829018  0.220153  -2.134238
281  1089  -0.635076  -48.607716  0.214316  -2.197015
282  1094  -0.586224  -47.386421  0.207678  -2.262833
283  1098  -0.586224  -45.676598  0.222494  -2.356641
284  1103  -0.488520  -45.188084  0.189597  -2.390241
285  1109  -0.390816  -43.722519  0.161720  -2.483380
286  1113  -0.390816  -43.478264  0.163447  -2.498681
287  1118  -0.341964  -42.256962  0.151091  -2.580034
288  1122  -0.293112  -42.256962  0.129600  -2.582072
289  1127  -0.244260  -41.035664  0.114286  -2.667792
290  1132  -0.293112  -36.638985  0.170330  -3.011594
291  1137  0.000000  -37.371761  -0.000000  -2.956772
292  1142  0.390816  -19.540791  -0.767965  -5.706955
293  1146  0.341964  -27.845627  -0.337837  -4.007101
294  1151  0.048852  -37.127506  -0.027744  -2.977437
295  1155  -0.732780  -52.027355  0.217538  -2.030271
296  1160  -0.683928  -19.540791  1.298585  -5.510525
297  1164  0.439668  -24.425989  -0.557802  -4.554899
298  1169  0.390816  -26.868589  -0.413057  -4.147547
299  1174  0.341964  -27.845627  -0.337837  -4.007101
300  1179  0.293112  -30.776747  -0.238696  -3.618725
301  1184  0.244260  -28.578409  -0.230096  -3.913545
302  1188  0.244260  -29.066927  -0.222610  -3.845344
303  1193  0.244260  -29.555447  -0.215491  -3.779330
304  1198  0.244260  -27.112846  -0.255023  -4.132433
305  1202  0.390816  -27.845627  -0.385345  -3.998959
306  1207  0.439668  -25.403030  -0.516901  -4.378771
307  1211  0.439668  -21.739132  -0.699436  -5.115652
308  1216  0.439668  -23.448950  -0.603820  -4.744830
309  1220  0.390816  -21.006350  -0.667087  -5.312913
310  1225  0.439668  -23.693211  -0.591790  -4.695965
311  1230  0.390816  -21.739132  -0.623983  -5.134728
312  1234  0.390816  -17.586712  -0.942575  -6.327505
313  1239  0.390816  -18.075232  -0.893711  -6.160649
314  1243  0.390816  -18.075232  -0.893711  -6.160649
315  1248  0.390816  -18.808012  -0.827256  -5.925539
316  1252  0.341964  -14.655594  -1.182200  -7.595343
317  1257  0.390816  -14.411333  -1.385827  -7.662969
318  1262  0.390816  -14.655594  -1.341636  -7.541614
319  1266  0.390816  -14.167074  -1.432228  -7.788080
320  1272  0.390816  -11.235955  -2.230477  -9.655908
321  1276  0.293112  -9.526135  -2.350554  -11.525514
322  1281  0.341964  -9.770395  -2.577338  -11.106489
323  1286  0.341964  -10.014656  -2.459449  -10.860746
324  1290  0.341964  -10.014656  -2.459449  -10.860746
325  1295  0.341964  -10.258916  -2.349358  -10.624960
326  1299  0.341964  -3.908158  -12.701183  -21.982578
327  1304  0.146556  -4.396678  -5.469328  -24.848438
328  1308  0.146556  -5.617978  -3.411857  -19.794321
329  1313  0.244260  -5.862237  -4.999946  -18.157406
330  1319  0.390816  -7.572056  -4.624664  -13.539490
331  1323  0.146556  0.977040  -58.641758  59.260307
332  1328  0.195408  0.244260  -85.822090  16.261568
333  1332  0.195408  1.465559  -38.778606  44.082047
334  1337  0.195408  1.465559  -38.778606  44.082047
335  1341  0.195408  1.465559  -38.778606  44.082047
336  1347  0.195408  1.709819  -32.219284  42.728161
337  1352  0.195408  0.244260  -85.822090  16.261568
338  1356  0.244260  32.730824  -0.176693  3.396837
339  1361  0.097704  23.204689  -0.138943  4.866802
340  1366  0.097704  17.586712  -0.240347  6.455827
341  1371  0.048852  14.899854  -0.167197  7.643797
342  1376  0.048852  12.701515  -0.229687  8.979100
343  1380  0.048852  11.480215  -0.280902  9.940380
344  1385  0.000000  11.480215  0.000001  9.948238
345  1389  0.000000  9.770395  0.000002  11.700011
346  1394  0.000000  13.922813  0.000000  8.189949
347  1398  0.048852  13.678554  -0.198193  8.332988
348  1403  0.048852  15.144113  -0.161879  7.519212
349  1408  0.097704  18.808012  -0.210420  6.030745
350  1412  0.097704  19.052271  -0.205113  5.952190
351  1416  0.097704  24.181728  -0.128101  4.664851
352  1420  0.097704  22.960430  -0.141872  4.919930
353  1425  0.048852  23.693211  -0.066714  4.766459
354  1429  0.048852  23.204689  -0.069511  4.869656
355  1434  0.048852  23.204689  -0.069511  4.869656
356  1438  0.048852  25.647287  -0.057077  4.392419
357  1442  0.048852  25.158770  -0.059276  4.480569
358  1447  0.048852  24.914509  -0.060426  4.525918
359  1451  0.048852  25.403030  -0.058160  4.436077
360  1456  0.097704  29.555447  -0.086407  3.788973
361  1464  0.097704  25.891548  -0.111995  4.347516
362  1468  0.146556  31.509527  -0.114329  3.541186
363  1473  0.244260  31.021006  -0.196108  3.593383
364  1477  0.195408  30.776747  -0.159472  3.626839
365  1482  0.195408  27.845627  -0.193885  4.025126
366  1486  0.244260  33.219345  -0.171687  3.344274
367  1491  0.195408  34.196384  -0.129949  3.246164
368  1496  0.195408  34.440643  -0.128170  3.221775
369  1500  0.244260  33.707867  -0.166898  3.293181
370  1505  0.146556  39.814362  -0.072725  2.759694
371  1509  0.146556  39.081581  -0.075365  2.815745
372  1514  0.146556  39.814362  -0.072725  2.759694
373  1518  0.146556  39.081581  -0.075365  2.815745
374  1523  0.195408  40.302883  -0.094686  2.722142
375  1528  0.195408  40.791401  -0.092528  2.686738
376  1532  0.195408  43.478264  -0.081929  2.505591
377  1537  0.195408  43.478264  -0.081929  2.505591
378  1541  0.244260  44.699562  -0.097120  2.428910
379  1546  0.244260  44.943821  -0.096123  2.414298
380  1551  0.244260  45.676598  -0.093226  2.371349
381  1555  0.146556  50.561798  -0.046242  2.116517
382  1560  0.146556  49.584759  -0.047961  2.164078
383  1564  0.097704  54.225693  -0.027075  1.952794
384  1569  0.097704  51.538841  -0.029753  2.071073
385  1573  0.146556  51.294575  -0.045017  2.081957
386  1579  0.146556  51.050320  -0.045420  2.093374
387  1584  0.146556  52.271618  -0.043464  2.037282
388  1588  0.097704  53.737179  -0.027532  1.973483
389  1593  0.146556  56.668297  -0.037442  1.853967
390  1598  0.146556  57.401077  -0.036572  1.825933
391  1603  0.146556  59.843674  -0.033898  1.737024
392  1607  0.146556  58.866634  -0.034927  1.771781
393  1612  0.146556  58.378113  -0.035462  1.789557
394  1617  0.146556  59.843674  -0.033898  1.737024
395  1621  0.146556  62.286274  -0.031534  1.654460
396  1626  0.048852  67.171471  -0.009189  1.505895
397  1630  0.048852  64.728867  -0.009814  1.577868
398  1635  0.048852  65.217392  -0.009683  1.563091
399  1640  0.048852  67.415733  -0.009131  1.498952
400  1644  0.048852  66.194427  -0.009431  1.534119
401  1649  0.048852  67.415733  -0.009131  1.498952
402  1653  0.048852  69.614067  -0.008631  1.438400
403  1658  0.048852  69.858330  -0.008578  1.431878
404  1662  0.048852  69.614067  -0.008631  1.438400
405  1667  0.048852  72.300926  -0.008081  1.368777
406  1672  0.048852  72.789452  -0.007988  1.356598
407  1676  0.048852  73.766487  -0.007807  1.332657
408  1681  0.048852  76.697609  -0.007305  1.263978
409  1685  0.000000  77.430382  -0.000000  1.247526
410  1691  0.000000  75.964828  -0.000000  1.280752
411  1695  0.000000  74.987785  0.000000  1.303513
412  1700  0.048852  87.445038  -0.005887  1.045600
413  1705  0.048852  85.246704  -0.006132  1.086584
414  1709  0.048852  84.025398  -0.006278  1.110098
415  1714  0.048852  83.292618  -0.006368  1.124475
416  1718  0.048852  83.292618  -0.006368  1.124475
417  1723  0.000000  84.269661  -0.000000  1.105370
418  1728  0.048852  85.246704  -0.006132  1.086584
419  1732  0.048852  85.979485  -0.006048  1.072735
420  1738  0.048852  78.651688  -0.007002  1.220613
421  1742  0.048852  89.643379  -0.005660  1.006228
422  1747  0.195408  120.175873  -0.014970  0.575209
423  1751  0.146556  108.451385  -0.012816  0.720463
424  1756  0.097704  101.856369  -0.009331  0.811819
425  1761  0.146556  99.169518  -0.014553  0.851421
426  1765  0.097704  97.948219  -0.009882  0.870032
427  1770  0.097704  97.703957  -0.009919  0.873784
428  1774  0.097704  97.948219  -0.009882  0.870032
429  1779  0.097704  98.436737  -0.009809  0.862570
430  1784  0.097704  99.169518  -0.009702  0.851479
431  1789  0.097704  100.146561  -0.009563  0.836877
432  1794  0.146556  100.635078  -0.014243  0.829599
433  1798  0.146556  101.612122  -0.014045  0.815307
434  1803  0.146556  102.344902  -0.013900  0.804718
435  1807  0.146556  103.321930  -0.013712  0.790768
436  1812  0.146556  104.054710  -0.013575  0.780428
437  1817  0.097704  105.276016  -0.008903  0.763469
438  1821  0.048852  106.253052  -0.004394  0.750088
439  1826  0.000000  107.474358  0.000000  0.733574
440  1831  0.000000  108.451385  -0.000000  0.720541
441  1836  0.048852  109.672691  -0.004208  0.704464
442  1840  0.048852  110.893990  -0.004146  0.688636
443  1845  0.097704  112.115288  -0.008172  0.673015
444  1850  0.146556  113.092331  -0.012119  0.660660
445  1854  0.195408  113.825111  -0.016023  0.651462
446  1859  0.195408  114.802155  -0.015847  0.639386
447  1863  0.195408  115.534927  -0.015719  0.630415
448  1868  0.195408  116.267708  -0.015594  0.621517
449  1872  0.244260  117.000488  -0.019338  0.612628
450  1878  0.244260  117.977531  -0.019139  0.600966
451  1883  0.244260  118.710312  -0.018993  0.592297
452  1887  0.195408  119.687347  -0.015044  0.580896
453  1892  0.146556  120.908653  -0.011146  0.566772
454  1896  0.097704  122.129944  -0.007343  0.552805
455  1901  0.048852  123.106987  -0.003637  0.541742
456  1906  0.048852  124.328285  -0.003596  0.528035
457  1910  0.097704  125.549583  -0.007113  0.514466
458  1915  0.146556  126.526627  -0.010577  0.503705
459  1919  0.146556  127.259399  -0.010510  0.495714
460  1924  0.244260  127.015137  -0.017552  0.498294
461  1928  0.244260  128.480713  -0.017333  0.482433
462  1933  0.195408  129.946274  -0.013700  0.466807
463  1938  0.195408  130.923294  -0.013592  0.456465
464  1942  0.195408  131.656082  -0.013514  0.448761
465  1947  0.146556  132.633118  -0.010059  0.438587
466  1951  0.146556  133.610168  -0.009985  0.428459
467  1956  0.146556  134.587204  -0.009913  0.418405
468  1960  0.146556  135.808502  -0.009827  0.405938
469  1965  0.097704  137.029800  -0.006496  0.393596
470  1971  0.097704  138.006836  -0.006453  0.383782
471  1975  0.097704  139.228134  -0.006401  0.371604
472  1980  0.097704  140.205185  -0.006361  0.361931
473  1984  0.146556  141.182220  -0.009483  0.352302
474  1989  0.146556  141.670746  -0.009455  0.347517
475  1994  0.195408  142.647781  -0.012533  0.337969
476  1998  0.195408  143.624817  -0.012462  0.328497
477  2003  0.195408  144.601852  -0.012393  0.319078
478  2007  0.146556  145.334641  -0.009258  0.312067
479  2012  0.097704  146.311676  -0.006140  0.302749
480  2017  0.000000  147.288712  -0.000000  0.293475
481  2022  0.000000  148.510025  0.000000  0.281935
482  2027  0.000000  149.731308  0.000000  0.270464
483  2031  0.000000  150.708359  -0.000000  0.261335
484  2036  0.000000  151.929657  -0.000000  0.249980
485  2040  0.048852  152.906693  -0.002975  0.240938
486  2045  0.097704  154.127991  -0.005921  0.229684
487  2049  0.097704  155.105042  -0.005898  0.220726
488  2054  0.097704  155.837814  -0.005882  0.214029
489  2059  0.146556  156.814850  -0.008791  0.205120
490  2064  0.146556  32.242306  -0.109326  3.456596
491  2065  0.537372  126.770889  -0.038679  0.500481
492  2066  0.879336  -38.837322  -0.448323  -2.772385
493  2067  0.000000  -102.100639  0.000000  -0.808331
494  2068  0.195408  -145.334641  -0.012344  -0.312048
495  2070  0.683928  -170.004883  -0.039650  -0.087309
496  2071  0.683928  177.576950  -0.039367  0.021115
497  2072  0.781632  171.470444  -0.045214  0.074421
498  2073  0.683928  167.806549  -0.039798  0.106644
499  2074  0.586224  166.096725  -0.034234  0.121787
500  2076  0.635076  165.363953  -0.037143  0.128248
501  2078  0.635076  166.096725  -0.037084  0.121763
502  2082  0.635076  166.585236  -0.037046  0.117444
503  2087  0.635076  167.318024  -0.036992  0.110975
504  2091  0.586224  168.050797  -0.034102  0.104536
505  2096  0.635076  169.272110  -0.036863  0.093766
506  2100  0.683928  170.493408  -0.039621  0.083022
507  2105  0.732780  171.226181  -0.042405  0.076579
508  2111  0.732780  172.203232  -0.042353  0.068023
509  2115  0.781632  172.936005  -0.045135  0.061598
510  2120  0.830484  173.668793  -0.047916  0.055180
511  2124  0.781632  174.401566  -0.045071  0.048795
512  2129  0.781632  175.378601  -0.045037  0.040269
513  2134  0.732780  176.599899  -0.042194  0.029627
514  2138  0.683928  177.576950  -0.039367  0.021115
515  2144  0.635076  178.309723  -0.036550  0.014732
516  2148  0.635076  179.775284  -0.036542  0.001958
517  2153  0.586224  180.752335  -0.033734  -0.006558
518  2157  0.635076  182.217880  -0.036555  -0.019331
519  2162  0.635076  182.706390  -0.036562  -0.023591
520  2167  0.683928  -176.355637  -0.039390  -0.031764
521  2171  0.732780  -176.355637  -0.042200  -0.031757
522  2177  0.830484  -176.111389  -0.047825  -0.033870
523  2181  0.830484  -174.401566  -0.047884  -0.048783
524  2186  0.781632  -173.180267  -0.045123  -0.059463
525  2190  0.781632  -172.203232  -0.045172  -0.068006
526  2195  0.732780  -171.470444  -0.042391  -0.074439
527  2200  0.683928  -170.493408  -0.039621  -0.083022
528  2204  0.635076  -169.272110  -0.036863  -0.093766
529  2210  0.586224  -168.295059  -0.034087  -0.102384
530  2214  0.586224  -167.073776  -0.034165  -0.113153
531  2219  0.586224  -165.852463  -0.034252  -0.123948
532  2224  0.586224  -164.631165  -0.034346  -0.134772
533  2228  0.586224  -163.654129  -0.034428  -0.143453
534  2233  0.635076  -162.432831  -0.037413  -0.154304
535  2237  0.683928  -161.700043  -0.040369  -0.160813
536  2243  0.683928  -160.723007  -0.040483  -0.169558
537  2247  0.683928  -159.990234  -0.040572  -0.176133
538  2252  0.683928  -159.013199  -0.040698  -0.184923
539  2257  0.635076  -158.280411  -0.037885  -0.191576
540  2261  0.586224  -157.303375  -0.035090  -0.200459
541  2266  0.537372  -156.326324  -0.032281  -0.209373
542  2270  0.488520  -155.105042  -0.029483  -0.220550
543  2276  0.439668  -154.127991  -0.026638  -0.229537
544  2280  0.439668  -152.662430  -0.026799  -0.243032
545  2285  0.439668  -151.685394  -0.026913  -0.252074
546  2290  0.439668  -150.464096  -0.027061  -0.263433
547  2294  0.488520  -149.242798  -0.030239  -0.274810
548  2299  0.488520  -148.510025  -0.030347  -0.281694
549  2303  0.488520  -147.532974  -0.030495  -0.290912
550  2309  0.537372  -146.555939  -0.033712  -0.300120
551  2314  0.488520  -145.823151  -0.030769  -0.307153
552  2318  0.488520  -144.846115  -0.030933  -0.316500
553  2323  0.439668  -144.113342  -0.027955  -0.323597
554  2327  0.439668  -142.892029  -0.028153  -0.335404
555  2332  0.390816  -141.914993  -0.025172  -0.344962
556  2336  0.341964  -140.937958  -0.022158  -0.354573
557  2341  0.293112  -139.472397  -0.019170  -0.369074
558  2347  0.293112  -138.495361  -0.019293  -0.378789
559  2351  0.293112  -137.029800  -0.019484  -0.393481
560  2356  0.341964  -136.052750  -0.022885  -0.403309
561  2360  0.341964  -135.075729  -0.023045  -0.413252
562  2365  0.390816  -134.098679  -0.026524  -0.423206
563  2369  0.439668  -133.121643  -0.030057  -0.433221
564  2374  0.439668  -132.388855  -0.030225  -0.440831
565  2380  0.439668  -131.656082  -0.030397  -0.448484
566  2384  0.439668  -130.923294  -0.030574  -0.456182
567  2389  0.390816  -129.946274  -0.027393  -0.466591
568  2393  0.293112  -128.969223  -0.020714  -0.477138
569  2398  0.293112  -127.747932  -0.020928  -0.490285
570  2403  0.244260  -126.770889  -0.017589  -0.500957
571  2407  0.195408  -125.305328  -0.014256  -0.517102
572  2413  0.195408  -124.328285  -0.014384  -0.527955
573  2417  0.195408  -123.106987  -0.014549  -0.541659
574  2422  0.244260  -121.885681  -0.018399  -0.555470
575  2426  0.244260  -120.664383  -0.018621  -0.569496
576  2431  0.293112  -119.687347  -0.022564  -0.580773
577  2436  0.293112  -118.954567  -0.022734  -0.589353
578  2440  0.390816  -118.221786  -0.030538  -0.597818
579  2446  0.390816  -117.489006  -0.030774  -0.606526
580  2450  0.341964  -117.000488  -0.027070  -0.612468
581  2455  0.341964  -115.779190  -0.027430  -0.627213
582  2459  0.244260  -114.802155  -0.019808  -0.639322
583  2464  0.195408  -113.580856  -0.016067  -0.654502
584  2469  0.146556  -112.603813  -0.012188  -0.666800
585  2473  0.097704  -111.626770  -0.008219  -0.679226
586  2479  0.097704  -110.405472  -0.008340  -0.694915
587  2483  0.097704  -108.939911  -0.008492  -0.714050
588  2488  0.146556  -107.718605  -0.012935  -0.730221
589  2493  0.195408  -106.741577  -0.017464  -0.743311
590  2497  0.244260  -106.008797  -0.022039  -0.753200
591  2502  0.244260  -104.543236  -0.022473  -0.773435
592  2506  0.293112  -104.298973  -0.027055  -0.776738
593  2512  0.341964  -104.054710  -0.031666  -0.780031
594  2516  0.341964  -103.077682  -0.032093  -0.793828
595  2521  0.293112  -102.100639  -0.027890  -0.807950
596  2526  0.244260  -101.367859  -0.023487  -0.818689
597  2530  0.146556  -100.146561  -0.014345  -0.836821
598  2535  0.097704  -99.169518  -0.009702  -0.851479
599  2539  0.048852  -97.948219  -0.004941  -0.870068
600  2545  0.048852  -96.726913  -0.005035  -0.888970
601  2549  0.000000  -95.505623  0.000000  -0.908246
602  2554  0.048852  -94.040062  -0.005254  -0.931848
603  2559  0.048852  -93.063019  -0.005339  -0.947906
604  2563  0.097704  -92.085976  -0.010853  -0.964181
605  2568  0.146556  -91.353195  -0.016482  -0.976521
606  2572  0.146556  -90.620415  -0.016691  -0.989091
607  2578  0.195408  -90.131897  -0.022442  -0.997449
608  2583  0.195408  -89.399124  -0.022732  -1.010284
609  2587  0.146556  -88.422081  -0.017349  -1.027776
610  2592  0.097704  -87.445038  -0.011773  -1.045548
611  2596  0.048852  -86.223740  -0.006021  -1.068161
612  2601  0.000000  -85.246704  -0.000000  -1.086603
613  2605  0.000000  -84.025398  0.000000  -1.110118
614  2611  0.000000  -82.804108  0.000000  -1.134195
615  2616  -0.048852  -81.582802  0.006589  -1.158841
616  2620  0.000000  -80.605766  0.000000  -1.179039
617  2625  0.000000  -79.140205  -0.000000  -1.210077
618  2629  0.000000  -78.163162  -0.000000  -1.231308
619  2634  0.048852  -77.674644  -0.007151  -1.242066
620  2638  0.048852  -76.697609  -0.007305  -1.263978
621  2644  0.097704  -75.964828  -0.014849  -1.280645
622  2649  0.097704  -75.232048  -0.015096  -1.297665
623  2653  0.048852  -74.499268  -0.007675  -1.315056
624  2658  0.048852  -73.522232  -0.007851  -1.338591
625  2662  0.000000  -72.545189  0.000000  -1.362701
626  2667  0.000000  -71.323891  0.000000  -1.393600
627  2673  0.000000  -70.102592  -0.000000  -1.425430
628  2677  -0.048852  -68.881287  0.008792  -1.458207
629  2682  0.000000  -67.659988  0.000000  -1.492092
630  2686  -0.048852  -66.438690  0.009369  -1.526994
631  2691  0.000000  -65.217392  0.000000  -1.563134
632  2695  0.000000  -64.240356  0.000000  -1.592890
633  2700  0.000000  -63.507568  -0.000000  -1.615744
634  2706  0.048852  -62.530533  -0.010440  -1.646911
635  2710  0.048852  -62.530533  -0.010440  -1.646911
636  2715  0.000000  -61.064972  0.000000  -1.695464
637  2719  0.000000  -60.332191  -0.000000  -1.720513
638  2724  0.000000  -59.355156  0.000000  -1.754782
639  2728  -0.048852  -58.133854  0.011914  -1.799028
640  2733  -0.097704  -56.912556  0.024769  -1.844870
641  2739  -0.097704  -55.935516  0.025569  -1.883011
642  2743  -0.048852  -54.714214  0.013316  -1.932663
643  2748  -0.048852  -53.248657  0.014002  -1.994759
644  2752  -0.048852  -51.783096  0.014747  -2.060107
645  2757  0.000000  -50.806061  0.000000  -2.105707
646  2762  0.000000  -50.073280  -0.000000  -2.140931
647  2767  0.000000  -49.340500  -0.000000  -2.177133
648  2772  0.048852  -48.363457  -0.016759  -2.226895
649  2776  0.048852  -47.386421  -0.017415  -2.278686
650  2781  0.000000  -46.653641  0.000000  -2.318985
651  2785  0.000000  -45.920860  0.000000  -2.360383
652  2790  0.000000  -44.943821  0.000000  -2.417565
653  2795  0.000000  -43.722519  0.000000  -2.492446
654  2800  -0.097704  -42.501221  0.042804  -2.570796
655  2805  -0.097704  -41.279922  0.045254  -2.654157
656  2809  -0.097704  -39.814362  0.048499  -2.760635
657  2814  -0.097704  -38.348804  0.052122  -2.874902
658  2818  -0.048852  -37.371761  0.027395  -2.956544
659  2823  0.000000  -36.394726  0.000000  -3.041989
660  2829  0.000000  -35.417686  -0.000000  -3.131745
661  2833  0.048852  -34.684906  -0.031647  -3.201986
662  2838  0.097704  -33.952126  -0.065953  -3.274532
663  2842  0.097704  -33.219345  -0.068807  -3.351068
664  2847  0.048852  -32.242306  -0.036470  -3.459432
665  2852  0.048852  -31.509527  -0.038141  -3.544224
666  2856  0.048852  -30.288225  -0.041199  -3.694423
667  2862  0.000000  -29.311188  -0.000000  -3.823845
668  2866  -0.048852  -28.089888  0.047742  -3.996883
669  2871  -0.048852  -26.624329  0.053034  -4.225659
670  2875  -0.048852  -25.403030  0.058161  -4.436077
671  2880  0.000000  -24.181728  -0.000000  -4.668215
672  2885  0.000000  -22.960430  0.000000  -4.923859
673  2889  0.000000  -21.739132  0.000000  -5.207822
674  2895  0.048852  -20.762091  -0.086588  -5.457413
675  2899  0.048852  -20.273571  -0.090763  -5.591738
676  2904  0.097704  -19.540791  -0.195091  -5.800899
677  2908  0.048852  -18.808012  -0.105301  -6.036102
678  2913  0.097704  -17.830973  -0.233867  -6.366209
679  2918  0.048852  -16.853933  -0.130894  -6.747518
680  2922  0.000000  -15.876892  0.000000  -7.171263
681  2928  0.000000  -14.411333  0.000001  -7.909523
682  2932  0.000000  -13.434295  -0.000000  -8.490664
683  2937  0.000000  -11.968734  -0.000001  -9.539401
684  2942  0.000000  -10.747436  -0.000002  -10.630942
685  2946  0.000000  -9.281877  0.000001  -12.318720
686  2951  0.097704  -8.304836  -1.066281  -13.691401
687  2956  0.097704  -7.327797  -1.366721  -15.496565
688  2961  0.146556  -6.595017  -2.496260  -16.990780
689  2965  0.195408  -5.862237  -4.103627  -18.628872
690  2970  0.195408  -4.885198  -5.790176  -21.915890
691  2975  0.146556  -4.152418  -6.097328  -26.165367
692  2979  0.097704  -3.419638  -6.100852  -32.350422
693  2984  0.097704  -2.686859  -9.675523  -40.320648
694  2989  0.048852  -1.465559  -16.400343  -74.579483
695  2994  0.000000  -0.488520  0.000284  -234.567505
